# Supplementary material for: An integrative approach to detect epigenetic mechanisms that putatively mediate the influence of lifestyle exposures on disease susceptibility
Source: Int J Epidemiol. 2019 Jun 29;48(3):887–98. doi: 10.1093/ije/dyz119 (PMC6659375; doi:10.1093/ije/dyz119)
Supplement: dyz119_Supplementary_Material [file dyz119_supplementary_material.zip]

Archive with 5 entries (4 files):
- dyz119-suppl_data/
- dyz119-suppl_data/Supplementary Figures.xlsx
- dyz119-suppl_data/ije-2018-09-1155-File008.png
- dyz119-suppl_data/ije-2018-09-1155-File009.png
- dyz119-suppl_data/Supplementary Material.docx
