# Supplementary material for: An integrative approach to detect epigenetic mechanisms that putatively mediate the influence of lifestyle exposures on disease susceptibility
Source: Int J Epidemiol. 2019 Jun 29;48(3):887–98. doi: 10.1093/ije/dyz119 (PMC6659375; doi:10.1093/ije/dyz119)
Supplement: dyz119_Supplementary_Material [file dyz119_supplementary_material.zip › dyz119-suppl_data/Supplementary Figures.xlsx]

## Sheet: Index
Supplementary Tables
Table S1. Methylation Quantitative Trait Loci (mQTL) used as instrumental variables at CpG sites associated with prenatal smoking
Table S2. Summary of data obtained from Genome-wide Asssociation Studies (GWAS) and the UK Biobank study
Table S3. Two-sample Mendelian randomization analysis between DNA methylation at birth and complex traits
Table S4. Multiple-trait colocalization analysis where loci provide evidence of a shared causal variant for a complex trait, gene expression and DNA methylation
Table S5. Multiple-trait colocalization analysis where loci provide evidence of a shared causal variant for a complex trait and DNA methylation but not gene expression
Table S6. Reverse Mendelian randomization analysis to investigate whether complex traits influence DNA methylation at CpG sites identified in this study
Table S7. Causal directionality test to infer direction of effect between molecular and complex traits
Table S8. Two-sample Mendelian randomization analysis between DNA methylation and complex traits during childhood, adolescence and adulthood
Table S9. Split sample Mendelian randomization analysis to investigate associations stratified by prenatal smoking in UK Biobank

## Sheet: Table S1
Table S1. Methylation Quantitative Trait Loci (mQTL) used as instrumental variables at CpG sites associated with prenatal smoking
CpG - CpG site, SNP - Single nucleotide polymorphism, Beta - effect size of linear regression, SE - standard error of effect size from linear regression, P - corresponding p-value, SNP CHR - SNP chromosome, SNP Pos - SNP base position, EAF - effect allele frequency, Island location - CpG island co-ordinates, CpG CHR- CpG chromosome, CpG Pos - CpG base position, Gene - annotated gene based on Illu…
CpG	SNP	Beta	SE	P	SNP CHR	SNP Pos	Effect allele	Other allele	EAF	Island location	CpG CHR	CpG Pos	Gene	Gene location
cg25150953	rs10022323	-0.4313	0.0480759	1.46598e-19	4	41371331	C	T	0.3276		4	41540229	LIMCH1	Body
cg08698721	rs1004572	0.5817	0.0636681	3.22701e-20	14	101178330	A	G	0.139	Island	14	101294147	MEG3	Body
cg14001239	rs10082484	0.399713	0.0484367	7.77078e-17	10	29715461	T	C	0.3813		10	29771743	SVIL	Body
cg26056498	rs10095207	-0.399106	0.0416993	5.29127e-22	8	1099614	A	G	0.4517		8	1030319
cg14041855	rs10095207	-0.5532	0.0399359	6.16833e-44	8	1099614	A	G	0.4517		8	1068250
cg14976741	rs1009634	1.1186	0.099646	1.52409e-29	12	4779313	A	G	0.04117		12	4872921	GALNT8	Body
cg15955046	rs10183939	-0.352008	0.050841	2.19988e-12	2	3647890	G	A	0.1784	S_Shore	2	3643682	COLEC11	5'UTR
cg23838231	rs10201389	-0.4035	0.0397423	1.60806e-24	2	38308086	T	A	0.2852	S_Shelf	2	38306612
cg27284331	rs10225065	-0.5951	0.0381872	4.69463e-55	7	106290520	A	G	0.3998	N_Shelf	7	106297689
cg22894329	rs1032751	0.4993	0.0366811	1.70079e-42	5	1489089	C	T	0.398	S_Shore	5	1495356	LPCAT1	Body
cg24250902	rs1043897	-0.461648	0.0409164	7.98832e-30	1	230416399	T	G	0.4016	Island	1	230415547	GALNT2	3'UTR
cg00589617	rs1043897	-0.3185	0.0439057	2.02036e-13	1	230416399	T	G	0.4016	Island	1	230415343	GALNT2	3'UTR
cg03144619	rs1043897	-0.438709	0.0428351	6.4397e-25	1	230416399	T	G	0.4016	Island	1	230415668	GALNT2	3'UTR
cg05697274	rs1043897	-0.3749	0.043322	2.49074e-18	1	230416399	T	G	0.4016	Island	1	230415377	GALNT2	3'UTR
cg17886420	rs10466262	0.255367	0.0458052	1.23717e-08	10	1967715	T	C	0.4177		10	1796742
cg20595752	rs1051952	-0.2845	0.0406481	1.28805e-12	6	35465786	C	A	0.4588	S_Shelf	6	35458416	TEAD3	5'UTR
cg12803068	rs10555925	-0.2869	0.0523775	2.1564e-08	7	45012258	D	R	0.2739	S_Shore	7	45002919	MYO1G	Body
cg22132788	rs10555925	-0.3083	0.0539462	5.48674e-09	7	45012258	D	R	0.2739	Island	7	45002486	MYO1G	Body
cg08978665	rs1064948	0.2408	0.0357122	7.76872e-12	16	3106994	A	T	0.3723		16	3115707	IL32	5'UTR
cg10163377	rs10748706	-0.3927	0.0496965	1.37267e-15	10	99480959	C	T	0.2894	S_Shelf	10	99478368	LOC100270710	TSS1500
cg01061553	rs10774601	0.3191	0.032221	2.01029e-23	12	110879831	C	T	0.3944	S_Shelf	12	110891467	GPN3	Body
cg03453449	rs10777704	-0.434	0.0475089	3.26639e-20	12	95950130	T	G	0.1486	S_Shelf	12	95945120	USP44	1stExon
cg16419584	rs10829348	-0.5214	0.0494565	2.74769e-26	10	129947649	T	C	0.1838	Island	10	129947858
cg12103951	rs10887596	-0.852029	0.069271	4.53183e-35	10	88150139	T	C	0.1032	S_Shore	10	88162314
cg21841620	rs10954148	-0.2948	0.0407971	2.48721e-13	7	127006996	A	G	0.3789	N_Shore	7	127031314	ZNF800	Body
cg21171704	rs10992472	-0.5236	0.0460822	3.22115e-30	9	95561287	C	T	0.2607	N_Shore	9	95525381	BICD2	Body
cg12492906	rs11114074	-0.4473	0.0471893	1.28548e-21	12	109260526	A	G	0.2637	N_Shore	12	109250545	SSH1	Body
cg06972019	rs11121245	0.636506	0.0468196	2.14781e-42	1	8916224	C	T	0.4964	N_Shore	1	8937448	ENO1	5'UTR
cg24250902	rs11122469	-0.33304	0.0452937	9.69765e-14	1	230355248	G	C	0.3025	Island	1	230415547	GALNT2	3'UTR
cg03144619	rs11122469	-0.403479	0.0472144	6.3897e-18	1	230355248	G	C	0.3025	Island	1	230415668	GALNT2	3'UTR
cg16517298	rs11122469	-0.368319	0.0425574	2.47226e-18	1	230355248	G	C	0.3025	N_Shelf	1	230413174	GALNT2	Body
cg11527913	rs11122469	-0.310703	0.0462893	9.58602e-12	1	230355248	G	C	0.3025		1	230410329	GALNT2	Body
cg15955046	rs11123637	-0.571387	0.0414175	1.35095e-43	2	3654190	T	C	0.355	S_Shore	2	3643682	COLEC11	5'UTR
cg21187770	rs11126321	-0.6337	0.0772893	1.21135e-16	2	26203016	A	G	0.08174	S_Shore	2	26205876	KIF3C	TSS1500
cg24513387	rs11136381	-0.2427	0.0436287	1.32703e-08	8	1273538	G	C	0.4893		8	1273604
cg15986668	rs111365038	-1.014	0.10889	6.26497e-21	1	41157220	D	R	0.02804	N_Shore	1	41156730	NFYC	TSS1500
cg15986668	rs111365038	-1.014	0.10889	6.26497e-21	1	41157220	D	R	0.02804	N_Shore	1	41156730	LOC100130557	Body
cg02607237	rs11146085	-0.3567	0.0421192	1.23942e-17	10	134800741	C	T	0.4021	N_Shelf	10	134801360
cg04598670	rs111495504	0.515454	0.0890429	3.54396e-09	7	68702917	T	C	0.05489		7	68697651
cg25284397	rs111702206	0.5903	0.102851	4.75171e-09	7	92337004	A	G	0.05012		7	92238156	CDK6	3'UTR
cg27597505	rs11170676	-1.222	0.0948227	2.6566e-38	12	54148067	A	G	0.03998	S_Shelf	12	54148217
cg08950537	rs11187530	0.4255	0.0727036	2.42075e-09	10	95344238	C	T	0.0895	S_Shore	10	95361933	RBP4	TSS1500
cg21378403	rs11190793	-0.5577	0.0375228	2.86725e-50	10	102777768	C	G	0.4224	N_Shore	10	102777924	PDZD7	Body
cg13985198	rs11211024	0.342	0.0552068	2.9164e-10	1	45184306	T	C	0.1718	S_Shore	1	45242073	SNORD46	TSS200
cg13985198	rs11211024	0.342	0.0552068	2.9164e-10	1	45184306	T	C	0.1718	S_Shore	1	45242073	RPS8	Body
cg13985198	rs11211024	0.342	0.0552068	2.9164e-10	1	45184306	T	C	0.1718	S_Shore	1	45242073	SNORD38A	TSS1500
cg18493761	rs11220111	-0.4009	0.063653	1.50549e-10	11	125387276	G	T	0.139		11	125386885
cg01717649	rs11227676	-0.4601	0.0734138	1.83785e-10	11	66840299	T	C	0.09129	N_Shelf	11	66821665
cg17987384	rs112296497	-1.138	0.0980997	2.04968e-31	17	26634314	T	G	0.03341	Island	17	26634469	FLJ40504	TSS200
cg07405182	rs112323754	0.3673	0.0499399	9.55816e-14	1	40626344	D	R	0.2291	N_Shore	1	40598455
cg00868766	rs112522342	0.239405	0.0445315	3.8061e-08	15	40371475	I	R	0.3986		15	40364524
cg10265016	rs112676728	0.9255	0.118689	3.15303e-15	2	18100271	T	C	0.03699	S_Shore	2	18061319	KCNS3	5'UTR
cg17976873	rs112736165	-0.602115	0.0555652	1.15974e-27	14	23360750	G	A	0.1629	N_Shelf	14	23352295	REM2	TSS200
cg03593471	rs112900104	-0.6875	0.117923	2.77021e-09	8	10709142	A	G	0.03222		8	10709415
cg12197752	rs112968354	-0.4565	0.0643439	6.48221e-13	5	101139111	A	G	0.1563		5	101119766
cg19228034	rs113289498	1.069	0.0702492	1.35863e-52	7	92657119	T	C	0.07041	Island	7	92672812
cg26122451	rs113289498	0.8707	0.0723937	1.27697e-33	7	92657119	T	C	0.07041	Island	7	92672950
cg18209323	rs113289498	0.9852	0.0682045	1.35194e-47	7	92657119	T	C	0.07041	Island	7	92672878
cg22171758	rs113528355	0.2594	0.0445611	2.92108e-09	12	54154515	A	G	0.2106	S_Shore	12	54146133
cg23395310	rs113982899	0.5499	0.0488908	1.19097e-29	9	139622748	C	G	0.1611	Island	9	139623427	SNHG7	TSS1500
cg16786808	rs114022440	1.31761	0.118099	3.31423e-29	2	222285268	G	A	0.02685	N_Shore	2	222434497	EPHA4	Body
cg18527574	rs114022440	1.18179	0.122035	1.76306e-22	2	222285268	G	A	0.02685	N_Shore	2	222434303	EPHA4	Body
cg00692780	rs114022440	1.17877	0.123131	5.17841e-22	2	222285268	G	A	0.02685	N_Shore	2	222434778	EPHA4	Body
cg19757176	rs114697636	-0.685021	0.121698	9.07131e-09	1	154127549	G	C	0.0358		1	154128041	TPM3	3'UTR
cg19757176	rs114697636	-0.685021	0.121698	9.07131e-09	1	154127549	G	C	0.0358		1	154128041	NUP210L	TSS1500
cg04981619	rs115134216	1.221	0.134612	5.92263e-20	2	43352581	C	T	0.02625	Island	2	43328122
cg04535902	rs115340020	-1.222	0.127484	4.60085e-22	1	92766438	A	G	0.02864	Island	1	92947332	GFI1	Body
cg09662411	rs115340020	-1.414	0.131903	4.10169e-27	1	92766438	A	G	0.02864	Island	1	92946132	GFI1	Body
cg06338710	rs115340020	-1.41	0.136774	3.20904e-25	1	92766438	A	G	0.02864	Island	1	92946187	GFI1	Body
cg10399789	rs115340020	-1.15	0.136954	2.29097e-17	1	92766438	A	G	0.02864	N_Shore	1	92945668	GFI1	Body
cg18146737	rs115340020	-1.442	0.137032	3.38203e-26	1	92766438	A	G	0.02864	Island	1	92946700	GFI1	Body
cg18316974	rs115340020	-1.429	0.134913	1.62313e-26	1	92766438	A	G	0.02864	Island	1	92947035	GFI1	Body
cg09935388	rs115340020	-1.136	0.139565	1.9836e-16	1	92766438	A	G	0.02864	Island	1	92947588	GFI1	Body
cg09288789	rs11541339	0.5461	0.0473174	4.08791e-31	6	154831643	C	G	0.1802	S_Shore	6	154832667	CNKSR3	TSS1500
cg20019720	rs11541339	0.8941	0.0463525	3.31347e-83	6	154831643	C	G	0.1802	S_Shore	6	154832845	CNKSR3	TSS1500
cg14706297	rs115425376	1.197	0.134846	3.44043e-19	2	43351876	T	C	0.02566	Island	2	43328266
cg25433552	rs115570249	-1.294	0.189499	4.28895e-12	5	159561664	G	T	0.01074		5	159560548
cg15893360	rs11611311	0.6145	0.0531346	3.10034e-31	12	120677587	T	A	0.1563	N_Shelf	12	120700361	PXN	Body
cg26179134	rs116274986	0.9582	0.134586	5.41211e-13	2	25865353	A	G	0.02566	S_Shore	2	25897613	DTNB	TSS1500
cg18107425	rs11631438	-0.3779	0.0473434	7.19283e-16	15	90300620	T	C	0.3073	N_Shore	15	90319432	MESP2	TSS200
cg25607876	rs11631821	0.4299	0.0382224	1.19339e-29	15	93584043	A	G	0.4875		15	93580312
cg21253335	rs11750802	-0.5099	0.0578984	6.4385e-19	5	87795827	G	A	0.1545		5	87835928
cg09908750	rs11762730	0.4322	0.059571	2.0053e-13	7	27190398	A	C	0.145	S_Shore	7	27143585	HOXA2	TSS1500
cg16617872	rs11763917	-0.5114	0.0442934	3.8788e-31	7	100783520	C	A	0.2118		7	100774767	SERPINE1	Body
cg26003909	rs11775108	0.5051	0.0344087	4.36669e-49	8	143110476	A	G	0.4576		8	143102224
cg14700531	rs11776586	0.3798	0.03521	1.98914e-27	8	733406	G	C	0.4433	N_Shelf	8	733412
cg23161492	rs11853650	-0.4395	0.0415353	1.81799e-26	15	90358635	C	G	0.4827	N_Shore	15	90357202	ANPEP	5'UTR
cg14154859	rs12047297	-0.413	0.049884	6.20015e-17	1	220684352	A	G	0.284	S_Shore	1	220702826	MARK1	Body
cg01919939	rs12050479	-0.4449	0.0676986	2.48594e-11	15	36032950	A	G	0.108		15	35990007
cg11527913	rs12091838	0.557362	0.059591	4.25502e-21	1	230410162	T	C	0.136		1	230410329	GALNT2	Body
cg03043406	rs12120833	0.4609	0.0585534	1.7528e-15	1	45241285	G	C	0.1498	S_Shore	1	45242356	RPS8	Body
cg03043406	rs12120833	0.4609	0.0585534	1.7528e-15	1	45241285	G	C	0.1498	S_Shore	1	45242356	SNORD38A	TSS1500
cg17755386	rs12126557	0.33	0.0520215	1.12277e-10	1	45257201	T	C	0.1504	S_Shore	1	45242191	SNORD46	Body
cg17755386	rs12126557	0.33	0.0520215	1.12277e-10	1	45257201	T	C	0.1504	S_Shore	1	45242191	RPS8	Body
cg17755386	rs12126557	0.33	0.0520215	1.12277e-10	1	45257201	T	C	0.1504	S_Shore	1	45242191	SNORD38A	TSS1500
cg19265480	rs12133555	-0.5995	0.0426536	3.58434e-45	1	147783464	G	T	0.2989	N_Shore	1	147781887
cg00923744	rs12139970	-0.2817	0.0491699	5.04779e-09	1	230406460	T	G	0.2834	S_Shore	1	230204526	GALNT2	Body
cg10494684	rs12165026	-0.625015	0.0775166	3.72263e-16	17	26704829	G	A	0.08473	N_Shore	17	26645200	TMEM97	TSS1500
cg04723534	rs12185822	0.3935	0.046937	2.5673e-17	21	43372556	A	G	0.2285	Island	21	43373136	C2CD2	Body
cg00054774	rs12185822	0.3726	0.0487466	1.05613e-14	21	43372556	A	G	0.2285	N_Shore	21	43373079	C2CD2	Body
cg21091547	rs12211305	-0.2431	0.0439388	1.57675e-08	6	36649051	C	T	0.3496	N_Shore	6	36645500	CDKN1A	TSS1500
cg10980495	rs12214	-0.4753	0.0477317	1.16661e-23	11	1774666	C	T	0.253	Island	11	1774722	HCCA2	Body
cg10980495	rs12214	-0.4753	0.0477317	1.16661e-23	11	1774666	C	T	0.253	Island	11	1774722	CTSD	3'UTR
cg17886420	rs12265893	0.773042	0.0748653	2.69415e-25	10	1979341	A	C	0.09547		10	1796742
cg18954900	rs12299943	0.2558	0.0457919	1.16083e-08	12	96611648	G	A	0.284		12	96604497	ELK3	5'UTR
cg27106909	rs12444973	0.3805	0.0366522	1.50691e-25	16	30107285	T	A	0.4702	N_Shore	16	30106897	YPEL3	1stExon
cg03228449	rs1250249	-0.3682	0.0501967	1.10738e-13	2	216287276	G	A	0.2309	N_Shore	2	216299545	FN1	Body
cg11429111	rs12654006	0.6088	0.0710145	5.04566e-18	5	134825448	G	C	0.0716		5	134813329
cg02356435	rs12714937	-0.4147	0.0532362	3.35562e-15	3	16939753	T	C	0.2154	Island	3	16925533	PLCL2	TSS1500
cg20457732	rs12740847	-0.3033	0.044104	3.0579e-12	1	71141473	A	G	0.5		1	71172486
cg25215890	rs12749123	-0.7685	0.0871402	5.76783e-19	1	160673143	T	C	0.05967		1	160651452	CD48	Body
cg16611234	rs12794409	-0.393	0.0432583	5.18698e-20	11	58869881	A	C	0.3723	Island	11	58870075
cg10002066	rs12866241	-0.2491	0.0384902	4.84262e-11	13	114896754	C	T	0.3598	N_Shore	13	114896192	RASA3	Body
cg18089426	rs12881545	0.341845	0.0486666	1.0763e-12	14	101176212	G	C	0.3294	Island	14	101175970
cg18364858	rs12885460	-0.357599	0.0457563	2.74167e-15	14	103229131	C	T	0.4517		14	103227298
cg03177666	rs12927865	-0.312	0.0399056	2.67404e-15	16	54364668	A	T	0.2947		16	54365103
cg15175162	rs13133213	-0.3231	0.0425083	1.47066e-14	4	15646794	G	A	0.4976	Island	4	15657657	FBXL5	TSS1500
cg14330585	rs13296262	0.5775	0.107282	3.66277e-08	9	3180881	C	G	0.05191	N_Shore	9	3180869
cg18220816	rs138635842	1.016	0.158641	7.54725e-11	14	102398862	C	A	0.02088	N_Shelf	14	102411665
cg14251267	rs139919499	-0.849221	0.0907374	4.02051e-21	20	62403271	D	R	0.06504	N_Shore	20	62406428	ZBTB46	Body
cg18080509	rs140292115	-0.4727	0.0673813	1.14729e-12	6	73979363	I	R	0.1378	Island	6	74009455	C6orf147	Body
cg23238119	rs140292115	-0.4722	0.0645098	1.2415e-13	6	73979363	I	R	0.1378	Island	6	74009041	C6orf147	Body
cg01887374	rs141232401	-0.864776	0.145388	1.35679e-09	2	129060427	T	C	0.02327	Island	2	129077404	HS6ST1	TSS1500
cg05568941	rs141487586	-1.451	0.110614	1.30387e-39	17	38514723	D	R	0.03043	N_Shore	17	38517913	GJD3	1stExon
cg01499518	rs141621306	0.6782	0.0958532	7.45083e-13	7	75878466	A	G	0.05489	S_Shore	7	75890022	SRRM3	Body
cg01299997	rs142202099	0.408846	0.065719	2.468e-10	7	100900621	A	G	0.1181	N_Shore	7	100886961	FIS1	Body
cg18158419	rs142202099	0.416276	0.0686254	6.56012e-10	7	100900621	A	G	0.1181	N_Shore	7	100887239	FIS1	Body
cg11672277	rs1424452	0.4334	0.0510047	9.70635e-18	18	32556816	G	C	0.2774	N_Shore	18	32556104	MAPRE2	TSS1500
cg07043305	rs142657285	-0.450926	0.0776385	3.16073e-09	4	273875	I	R	0.1826	S_Shore	4	207357	ZNF876P	Body
cg18611245	rs142946544	0.3252	0.0522181	2.36631e-10	20	62331353	A	G	0.2554	N_Shore	20	62338235	ZGPAT	TSS1500
cg18611245	rs142946544	0.3252	0.0522181	2.36631e-10	20	62331353	A	G	0.2554	N_Shore	20	62338235	ARFRP1	Body
cg03033176	rs143834068	1.195	0.184632	4.82542e-11	11	65274458	A	G	0.01313	S_Shore	11	65343929	EHBP1L1	Body
cg13451356	rs143908775	0.6393	0.0536873	5.38687e-33	1	40596870	I	R	0.1754	Island	1	40598648
cg17598923	rs144478960	-0.5631	0.0600271	3.27476e-21	5	101135843	D	R	0.1581		5	101119084
cg05545777	rs144478960	-0.5201	0.0604505	3.85807e-18	5	101135843	D	R	0.1581		5	101119128
cg05672223	rs144742865	1.003	0.125023	5.17993e-16	2	43328032	A	G	0.02685	Island	2	43328033
cg00582562	rs144822453	-0.305553	0.0497451	4.06489e-10	17	46442480	D	R	0.2082		17	46388465	SKAP1	Body
cg18527574	rs144854043	-0.594005	0.0512462	2.28349e-31	2	222434128	D	R	0.1754	N_Shore	2	222434303	EPHA4	Body
cg00692780	rs144854043	-0.571552	0.0517237	1.09483e-28	2	222434128	D	R	0.1754	N_Shore	2	222434778	EPHA4	Body
cg19590598	rs145948870	0.7949	0.0523759	2.51786e-52	2	127781437	I	R	0.1957	Island	2	127782813
cg05204104	rs1464264	-0.219017	0.0363575	8.50874e-10	2	235199587	G	A	0.432	N_Shore	2	235403141	ARL4C	3'UTR
cg18089426	rs147352336	0.79853	0.0593512	1.45183e-41	14	101175755	D	R	0.1885	Island	14	101175970
cg05752393	rs149476496	0.6937	0.112284	3.24455e-10	18	43352141	D	R	0.03819	Island	18	43418829	SIGLEC15	Body
cg17364949	rs150738420	0.8687	0.123266	9.11573e-13	17	7370744	D	R	0.03759	S_Shore	17	7383474	AMAC1L3	TSS1500
cg17364949	rs150738420	0.8687	0.123266	9.11573e-13	17	7370744	D	R	0.03759	S_Shore	17	7383474	ZBTB4	5'UTR
cg22979368	rs1525608	0.4128	0.0414067	1.03735e-23	2	217493755	A	G	0.4117	S_Shelf	2	217501581	IGFBP2	Body
cg18315060	rs1535583	-0.284206	0.0512651	1.47947e-08	6	41375645	C	T	0.4123	Island	6	41374532
cg23902114	rs1544317	-0.348108	0.0460691	2.07495e-14	14	107281980	G	A	0.3013		14	107283708
cg16127683	rs1627122	-0.311634	0.0394677	1.44094e-15	15	40255964	T	C	0.4505	Island	15	40268777	EIF2AK4	Body
cg25560443	rs1653760	0.347	0.0433816	6.28249e-16	2	23724064	A	G	0.4642		2	23726440	KLHL29	5'UTR
cg07074571	rs16892376	0.5951	0.0634147	3.16785e-21	6	161695354	A	C	0.1653		6	161695561	AGPAT4	TSS1500
cg02812767	rs16958477	0.3664	0.0437565	2.79406e-17	15	74218466	C	A	0.3968	N_Shore	15	74218468	LOXL1	TSS1500
cg05467012	rs1699344	0.5703	0.0424175	1.64884e-41	3	12582101	A	G	0.3407	N_Shelf	3	12595696
cg15892280	rs16997108	0.7309	0.0744328	4.63545e-23	21	40357481	A	G	0.09129	S_Shore	21	40180000	ETS2	5'UTR
cg19118519	rs17086907	0.48	0.066917	3.66679e-13	13	29192830	C	T	0.1038		13	29192851
cg21636683	rs17097147	-1.188	0.106507	3.41497e-29	5	140696065	T	A	0.04415	Island	5	140683699	SLC25A2	TSS200
cg14739664	rs17097147	-1.414	0.101505	2.07353e-44	5	140696065	T	A	0.04415	Island	5	140683467	SLC25A2	1stExon
cg07039560	rs17097147	-0.9407	0.113052	4.36316e-17	5	140696065	T	A	0.04415	Island	5	140683681	SLC25A2	TSS200
cg25212131	rs17097147	-1.017	0.110591	1.8563e-20	5	140696065	T	A	0.04415	Island	5	140683670	SLC25A2	TSS200
cg08133631	rs17163674	0.880593	0.0483758	2.4359e-74	1	26527863	T	C	0.1163		1	26527909	CATSPER4	Body
cg16875057	rs17179976	0.5166	0.0724163	4.88338e-13	2	169006217	T	C	0.04952		2	169006003	STK39	Body
cg26840970	rs17345863	-0.3534	0.0623236	7.12321e-09	16	71523261	T	C	0.1366		16	71523432	ZNF19	TSS200
cg26785800	rs17361679	0.636	0.0676535	2.70624e-21	1	27859036	C	T	0.105	S_Shore	1	27855045
cg01401641	rs17583023	0.3743	0.0447195	2.88218e-17	19	31857778	A	G	0.3998	N_Shore	19	31839171	TSHZ3	Body
cg23184042	rs17598132	0.937	0.0578019	2.12398e-59	7	96579339	T	C	0.1247		7	96615519	DLX6AS	Body
cg14400541	rs1861624	-0.5728	0.0430668	1.15341e-40	2	206692677	C	T	0.4159		2	206692685
cg26889659	rs1890361	-0.362555	0.0577368	1.69893e-10	6	680678	T	C	0.3795		6	684090	EXOC2	5'UTR
cg06167719	rs1892915	-0.373941	0.0498383	3.11665e-14	21	38362263	T	C	0.2208	Island	21	38362727	HLCS	TSS200
cg09037712	rs1892915	-0.317	0.0524032	7.27613e-10	21	38362263	T	C	0.2208	Island	21	38362754	HLCS	TSS1500
cg16119505	rs190876057	-0.1813	0.029972	7.28866e-10	1	97227897	G	A	0.463	N_Shore	1	97186464	PTBP2	TSS1500
cg22877366	rs1977151	0.2354	0.0431048	2.36589e-08	1	12095076	T	C	0.469		1	12107668
cg14001239	rs199622321	0.391683	0.072991	4.02096e-08	10	29719695	D	R	0.1283		10	29771743	SVIL	Body
cg03991871	rs199905289	-1.373	0.126425	8.91814e-28	5	363454	D	R	0.03103	N_Shore	5	368447	AHRR	Body
cg12806681	rs199905289	-1.197	0.133098	1.19892e-19	5	363454	D	R	0.03103	N_Shore	5	368394	AHRR	Body
cg05839709	rs200445369	0.4018	0.0486111	6.94951e-17	11	109983723	D	R	0.3073	N_Shore	11	109962727	ZC3H12C	TSS1500
cg16459265	rs200612824	-1.533	0.12556	1.38689e-34	7	45083242	D	R	0.02267	N_Shore	7	45025080	C7orf40	Body
cg16459265	rs200612824	-1.533	0.12556	1.38689e-34	7	45083242	D	R	0.02267	N_Shore	7	45025080	SNORA9	Body
cg04304130	rs200649325	0.4041	0.0517814	2.99958e-15	6	11137061	D	R	0.1539		6	11111894	LOC221710	Body
cg04304130	rs200649325	0.4041	0.0517814	2.99958e-15	6	11137061	D	R	0.1539		6	11111894	HERV-FRD	5'UTR
cg04025970	rs200762756	-1.893	0.193254	5.89134e-23	8	8720060	I	R	0.01134		8	8727303	MFHAS1	Body
cg07815836	rs200982136	-0.477	0.0412846	3.52582e-31	19	58700025	I	R	0.3837	Island	19	58715351	ZNF274	Body
cg23006204	rs200994613	-0.4768	0.0526278	6.53121e-20	9	130723266	D	R	0.207	S_Shore	9	130700866	DPM2	TSS200
cg06070002	rs201309610	-0.376	0.0526989	4.84378e-13	1	46229656	I	R	0.2494	N_Shore	1	45986120	PRDX1	5'UTR
cg15702185	rs2014963	0.5412	0.0551671	5.08896e-23	22	46507411	G	C	0.1921		22	46507771	MIRLET7A3	TSS1500
cg15702185	rs2014963	0.5412	0.0551671	5.08896e-23	22	46507411	G	C	0.1921		22	46507771	LOC400931	Body
cg10227331	rs2045248	0.3815	0.0450771	1.29986e-17	1	8181060	T	C	0.4558		1	8181647
cg23058037	rs2071624	0.6354	0.0528402	1.31406e-33	7	158827326	A	G	0.1796	Island	7	158824108	VIPR2	Body
cg10187927	rs2073615	0.8992	0.0923203	1.01772e-22	5	135287201	G	T	0.06086	N_Shore	5	135364060	TGFBI	TSS1500
cg17725019	rs2079431	0.4362	0.0339891	5.32005e-38	22	31564334	C	T	0.3073		22	31677931	PIK3IP1	3'UTR
cg12065616	rs2128895	0.3601	0.0506092	5.58305e-13	12	94957738	C	T	0.2208		12	94954828
cg13587915	rs2145894	0.5657	0.0417696	4.33836e-42	10	116285341	C	T	0.2774		10	116307486	ABLIM1	Body
cg01825213	rs2147257	-0.3802	0.0373481	1.21906e-24	9	98987628	T	G	0.4767	N_Shore	9	98979965
cg12322672	rs2156867	-0.7238	0.0487307	3.32359e-50	11	126682004	T	G	0.1874		11	126761638	KIRREL3	Body
cg18146074	rs2167397	-0.9395	0.0806977	1.25705e-31	2	232240992	C	T	0.06981		2	232242955
cg27582124	rs2197585	0.4586	0.0680007	7.70158e-12	2	158112900	C	T	0.1068		2	158114185	GALNT5	TSS200
cg26652413	rs2227356	0.521	0.0416274	3.05912e-36	19	17003405	T	C	0.352	N_Shore	19	17007057	CPAMD8	Body
cg20102019	rs2236252	0.536	0.0491235	5.09082e-28	20	17597531	T	C	0.1551	N_Shelf	20	17592922
cg04284140	rs2239614	0.3081	0.0446307	2.54004e-12	7	44143124	C	T	0.3115	S_Shore	7	44163975	POLD2	TSS1500
cg04103918	rs2241933	0.355899	0.0404573	7.03189e-19	17	4699947	T	G	0.3109		17	4726687	PLD2	3'UTR
cg08685733	rs2246287	-0.2733	0.0408471	1.10969e-11	17	42232442	G	C	0.3061	N_Shelf	17	42215609
cg14976741	rs2267551	-0.382066	0.0514009	5.30591e-14	12	4773353	G	A	0.1826		12	4872921	GALNT8	Body
cg01947751	rs2271823	-0.363	0.0568309	8.43824e-11	3	196731685	C	T	0.2064	Island	3	196728969
cg19727396	rs2273968	-0.6171	0.0730097	1.42802e-17	1	230415244	C	T	0.09905	N_Shore	1	230415185	GALNT2	Body
cg01307174	rs2280096	0.2782	0.039153	5.99626e-13	3	35712071	G	A	0.4541		3	35722556	ARPP-21	5'UTR
cg26930078	rs228768	0.3396	0.0444932	1.15016e-14	17	42191893	G	T	0.3174	N_Shore	17	42218924	C17orf53	TSS1500
cg24319836	rs2305795	0.3666	0.0401007	3.06595e-20	19	10226052	G	A	0.4588	N_Shelf	19	10213465	ANGPTL6	TSS200
cg20401567	rs2326013	-0.3053	0.0430249	6.42633e-13	17	46619102	A	C	0.4809	N_Shore	17	46619555
cg00955035	rs2344360	0.3343	0.0420751	9.68506e-16	2	233259092	C	T	0.4702	Island	2	233253378
cg24698536	rs2375015	-0.3691	0.0443072	4.02617e-17	12	109227765	G	A	0.2745	N_Shore	12	109250515	SSH1	Body
cg11097968	rs2403069	-0.2964	0.0469251	1.33821e-10	14	103081271	C	T	0.2947	S_Shore	14	103012188
cg10078511	rs2412412	-0.310222	0.0451181	3.08272e-12	15	39920140	G	A	0.2834	N_Shore	15	39872032	THBS1	TSS1500
cg10494684	rs241780	0.250524	0.0450752	1.36511e-08	17	26628747	A	G	0.4039	N_Shore	17	26645200	TMEM97	TSS1500
cg16616467	rs2437954	-0.3815	0.0584809	3.43443e-11	16	89641661	G	A	0.2345	Island	16	89642914	CPNE7	Body
cg00630991	rs2448048	-0.277	0.0488477	7.11139e-09	12	12249640	A	G	0.2745		12	12252249	BCL2L14	3'UTR
cg05757757	rs2448385	-1.203	0.106476	6.68464e-30	10	79999065	C	T	0.04177		10	80008637
cg20816361	rs2494606	0.3139	0.0491544	8.51413e-11	1	2466633	A	G	0.2578	Island	1	2467100
cg06415891	rs2494606	0.3116	0.0490898	1.09387e-10	1	2466633	A	G	0.2578	Island	1	2467096
cg19757176	rs2500220	0.304385	0.0463178	2.4877e-11	1	154095016	T	C	0.4857		1	154128041	TPM3	3'UTR
cg19757176	rs2500220	0.304385	0.0463178	2.4877e-11	1	154095016	T	C	0.4857		1	154128041	NUP210L	TSS1500
cg12036877	rs2540168	0.3599	0.0520987	2.45696e-12	1	156223823	C	T	0.2208	N_Shelf	1	156211896	BGLAP	TSS200
cg03995300	rs2585266	-0.6005	0.0725146	6.10252e-17	17	5213391	T	C	0.09487	S_Shore	17	5019989	ZNF232	5'UTR
cg01971181	rs2615052	-0.457105	0.0475725	3.67728e-22	3	158514940	T	G	0.2763	N_Shore	3	158518888	MFSD1	TSS1500
cg15090440	rs2651899	-0.4653	0.042157	1.26247e-28	1	3083712	C	T	0.4314	N_Shelf	1	3099233	PRDM16	Body
cg00364956	rs2671832	-0.4567	0.0401193	2.52512e-30	17	33760649	C	G	0.3711	S_Shore	17	33777219	SLFN13	TSS1500
cg18286285	rs2675692	0.3238	0.0430949	2.87496e-14	10	88428076	A	T	0.2828		10	88428247	LDB3	TSS200
cg26338757	rs2675693	-0.617	0.0544393	4.46573e-30	10	88427143	T	C	0.1521		10	88428295	LDB3	TSS200
cg12091498	rs2715784	-0.351838	0.0478798	1.00331e-13	12	47279047	A	T	0.2894	S_Shore	12	47226255
cg22698028	rs2721011	-0.4707	0.0540429	1.52268e-18	5	390761	G	C	0.1778		5	400494	AHRR	Body
cg15238694	rs2727692	0.3099	0.0472414	2.69169e-11	12	119744471	T	C	0.3347		12	119740840	LOC144742	Body
cg25571880	rs2741293	-0.4238	0.0468723	7.72032e-20	2	233384133	T	C	0.2029	N_Shelf	2	233384489
cg02163885	rs276364	-1.172	0.170346	2.99047e-12	6	27931620	C	T	0.01313		6	27729346
cg11731671	rs2788093	-0.9282	0.0486181	1.48103e-81	1	2995633	T	C	0.1915	N_Shore	1	2995604	PRDM16	Body
cg08262220	rs2788093	-0.9252	0.049327	8.57117e-79	1	2995633	T	C	0.1915	N_Shore	1	2995506	PRDM16	Body
cg25705519	rs28362492	0.422705	0.0626796	7.70948e-12	3	159481987	A	G	0.1736		3	159557552	SCHIP1	Body
cg26359488	rs28380060	0.4298	0.0342204	1.75668e-36	1	153605909	G	A	0.4379	N_Shore	1	153606037	C1orf77	TSS1500
cg26359488	rs28380060	0.4298	0.0342204	1.75668e-36	1	153605909	G	A	0.4379	N_Shore	1	153606037	S100A13	5'UTR
cg09777775	rs2838434	0.3225	0.0378499	7.94323e-18	21	45337152	A	G	0.3753		21	45336673	AGPAT3	5'UTR
cg26706163	rs28406979	0.6013	0.0467714	3.97219e-38	19	59013847	T	A	0.2303	N_Shore	19	59073369	MZF1	3'UTR
cg26706163	rs28406979	0.6013	0.0467714	3.97219e-38	19	59013847	T	A	0.2303	N_Shore	19	59073369	LOC100131691	Body
cg11707067	rs28406979	0.4353	0.0508481	5.60511e-18	19	59013847	T	A	0.2303	Island	19	59073430	MZF1	3'UTR
cg11707067	rs28406979	0.4353	0.0508481	5.60511e-18	19	59013847	T	A	0.2303	Island	19	59073430	LOC100131691	Body
cg26146569	rs28510484	-0.5923	0.0433728	9.29103e-43	15	31637569	C	G	0.1736		15	31637592	KLF13	Body
cg01081584	rs28541444	-0.301562	0.0437845	2.84089e-12	15	40273943	T	C	0.4075	Island	15	40268610	EIF2AK4	Body
cg05204104	rs28621759	-0.239763	0.0367223	3.30855e-11	2	235347189	G	A	0.4564	N_Shore	2	235403141	ARL4C	3'UTR
cg15016771	rs28621759	-0.3462	0.0420216	8.71045e-17	2	235347189	G	A	0.4564	N_Shore	2	235403218	ARL4C	3'UTR
cg06373870	rs2867694	-0.46714	0.0442707	2.48919e-26	4	81089491	T	C	0.2697	N_Shore	4	81117853	PRDM8	TSS1500
cg03463411	rs2867694	-0.411585	0.0452883	5.03911e-20	4	81089491	T	C	0.2697	Island	4	81118188	PRDM8	TSS1500
cg26299084	rs2867694	-0.326259	0.0458178	5.36529e-13	4	81089491	T	C	0.2697	Island	4	81118588	PRDM8	5'UTR
cg27111250	rs2867694	-0.29986	0.0473048	1.15716e-10	4	81089491	T	C	0.2697	S_Shore	4	81111177	PRDM8	5'UTR
cg04235768	rs2867694	-0.329849	0.0469414	1.05639e-12	4	81089491	T	C	0.2697	Island	4	81118343	PRDM8	TSS1500
cg23599843	rs28688760	-0.5006	0.0540489	1.00341e-20	8	75232531	A	G	0.2482	S_Shore	8	75234269	JPH1	TSS1500
cg14316231	rs2909403	-0.2419	0.0389675	2.6876e-10	8	41785963	A	T	0.3837		8	41895100	MYST3	Body
cg24953596	rs2995005	0.6274	0.0734961	6.91666e-18	1	3513880	G	A	0.08234	S_Shelf	1	3515194	MEGF6	Body
cg00601836	rs3020341	-0.4626	0.0481442	3.67569e-22	6	152047557	C	G	0.2894	S_Shore	6	152130332	ESR1	Body
cg27434149	rs3047245	-0.7173	0.0404049	8.20074e-71	10	62325184	I	R	0.2798		10	62332846
cg12057127	rs3055165	-0.3317	0.0463658	4.21478e-13	17	46718725	D	R	0.3461	S_Shore	17	46699155	HOXB9	3'UTR
cg15117739	rs3096644	-0.4074	0.0478843	8.84726e-18	17	46757575	T	G	0.3144	Island	17	46698881	HOXB9	3'UTR
cg19084479	rs3217950	0.8059	0.09724	5.77087e-17	7	44160926	T	C	0.04356	S_Shore	7	44163941	POLD2	TSS1500
cg09380135	rs33933140	-0.3587	0.0420274	7.01383e-18	19	40739513	G	A	0.4916	N_Shore	19	40789866	MIR641	TSS1500
cg09380135	rs33933140	-0.3587	0.0420274	7.01383e-18	19	40739513	G	A	0.4916	N_Shore	19	40789866	AKT2	5'UTR
cg21649580	rs33967671	-0.4898	0.0392856	5.60146e-36	22	50683032	I	R	0.3765	N_Shore	22	50682691	TUBGCP6	1stExon
cg19717773	rs33975766	0.429506	0.0455807	2.19228e-21	7	2842732	I	R	0.386		7	2847554	GNA12	Body
cg13810723	rs34109560	1.125	0.0943634	4.5455e-33	12	119581851	T	C	0.06026	S_Shore	12	119592343	SRRM4	Body
cg26829101	rs34109560	1.019	0.0837362	2.26826e-34	12	119581851	T	C	0.06026	Island	12	119592094	SRRM4	Body
cg14659662	rs34300716	-0.8328	0.0423755	2.73296e-86	1	54147515	I	R	0.2524		1	54151053	GLIS1	5'UTR
cg25762679	rs34327927	-0.4223	0.0397191	1.05576e-26	1	101152532	D	R	0.4737		1	101185311	VCAM1	1stExon
cg08133631	rs34351620	-0.778447	0.0339836	1.99846e-116	1	26527808	I	R	0.2697		1	26527909	CATSPER4	Body
cg16711124	rs34614448	-0.703	0.0718896	6.93698e-23	16	29796409	D	R	0.1038	Island	16	29796373
cg07313882	rs34712518	0.6943	0.0775202	1.67769e-19	17	76121031	T	C	0.06146		17	76121348	TMC6	Body
cg02355304	rs34794298	0.5587	0.0607357	1.80871e-20	7	5535865	T	G	0.1414	N_Shelf	7	5536984	MIR589	TSS1500
cg02355304	rs34794298	0.5587	0.0607357	1.80871e-20	7	5535865	T	G	0.1414	N_Shelf	7	5536984	FBXL18	Body
cg06682875	rs34869	0.5019	0.0342366	5.83368e-49	5	115152694	C	G	0.432	N_Shore	5	115150172	CDO1	Body
cg23902550	rs34892354	-0.3495	0.0646325	3.1956e-08	8	144690648	C	G	0.1259	Island	8	144681106	EEF1D	TSS1500
cg23902550	rs34892354	-0.3495	0.0646325	3.1956e-08	8	144690648	C	G	0.1259	Island	8	144681106	TIGD5	1stExon
cg00121876	rs34987904	0.6171	0.0780847	1.36178e-15	6	166257292	T	C	0.05967		6	166251659
cg12043145	rs35164984	-0.664	0.0585072	3.74975e-30	14	97215826	G	A	0.1313	N_Shore	14	97205952
cg06105699	rs35344256	-0.3342	0.0481943	2.03939e-12	17	79934194	A	C	0.2864		17	79971436	ASPSCR1	Body
cg26056498	rs35374953	-0.334309	0.0456745	1.24553e-13	8	990226	A	G	0.3204		8	1030319
cg04865726	rs35428350	0.2921	0.0517934	8.51683e-09	1	1486939	I	R	0.3067	S_Shelf	1	1365911
cg18883198	rs35431118	0.3269	0.0442962	7.92281e-14	1	25800790	T	C	0.4409	S_Shore	1	25758604	TMEM57	Body
cg08097581	rs35685453	-0.4185	0.0464836	1.09632e-19	19	15541563	I	R	0.2458	N_Shore	19	15528589	AKAP8L	Body
cg13318071	rs35752737	-0.4025	0.0490098	1.08183e-16	15	90312348	C	T	0.3395	N_Shore	15	90319420	MESP2	TSS200
cg14150774	rs36094334	0.3898	0.0424406	2.06517e-20	9	139140538	G	C	0.3246	N_Shelf	9	139138057	QSOX2	TSS1500
cg23220823	rs3735486	0.2383	0.0417412	5.68262e-09	7	45105117	G	T	0.3932	S_Shore	7	45041140	CCM2	Body
cg08979515	rs3749306	0.8571	0.0464145	1.93196e-76	3	111695454	T	C	0.21	N_Shore	3	111697575	ABHD10	TSS1500
cg02232751	rs3758681	-0.2632	0.0425511	3.09531e-10	11	18429450	A	G	0.429	N_Shore	11	18415742	LDHA	TSS200
cg07065756	rs3778946	-0.3714	0.0430224	2.99561e-18	7	2118448	G	A	0.3854	S_Shelf	7	2119340	MAD1L1	Body
cg25313468	rs3796529	-0.4832	0.0508353	9.98326e-22	4	57797414	T	C	0.1844	N_Shore	4	57773308	REST	TSS1500
cg09479241	rs3809797	0.3972	0.067837	2.38201e-09	17	27065211	C	T	0.1002	N_Shore	17	27052676	TLCD1	Body
cg02879960	rs3817814	0.5627	0.0549362	6.37544e-25	22	50501887	G	C	0.1521	Island	22	50483545	TTLL8	Body
cg17261125	rs3829922	0.5235	0.0614932	8.46467e-18	10	11141005	T	C	0.0889		10	10994495	LOC254312	TSS1500
cg18446336	rs3846992	0.409	0.0418992	8.23406e-23	7	2830243	T	G	0.3962		7	2847575	GNA12	Body
cg23964386	rs41279067	0.6753	0.0641401	3.19168e-26	9	114361659	C	G	0.1462	S_Shore	9	114362249	PTGR1	TSS200
cg03222009	rs4143782	-0.4409	0.0633823	1.74781e-12	2	129045765	T	C	0.1665	Island	2	129077232	HS6ST1	TSS1500
cg01887374	rs4143782	-0.519695	0.0599602	2.21186e-18	2	129045765	T	C	0.1665	Island	2	129077404	HS6ST1	TSS1500
cg07241660	rs4246958	0.4602	0.0413171	4.08552e-29	11	69259230	C	T	0.4517	S_Shore	11	69259336
cg18927077	rs4283165	0.4266	0.0441977	2.40851e-22	14	103603495	G	A	0.3526	Island	14	103605358
cg05930207	rs4420582	-1.387	0.104769	2.62639e-40	17	38518223	A	C	0.03103	N_Shore	17	38518520	GJD3	1stExon
cg06949812	rs4420582	-1.294	0.112782	8.96632e-31	17	38518223	A	C	0.03103	N_Shore	17	38517993	GJD3	1stExon
cg21488617	rs4652958	0.333	0.0392622	1.11205e-17	1	38007770	G	A	0.4511	Island	1	38022586	DNALI1	1stExon
cg03879180	rs4665711	-0.4209	0.0448992	3.48089e-21	2	24892873	G	T	0.4117	N_Shore	2	24713283
cg03351487	rs4668025	-0.3943	0.0474921	5.10028e-17	2	169002278	C	G	0.1814		2	169003820	STK39	Body
cg07249149	rs4724039	-0.4963	0.0399843	1.11943e-35	7	1111633	T	C	0.4105		7	1035363
cg15578140	rs4725759	-0.2329	0.0410326	6.89487e-09	7	147715702	G	T	0.2798		7	147718109	MIR548F3	Body
cg15578140	rs4725759	-0.2329	0.0410326	6.89487e-09	7	147715702	G	T	0.2798		7	147718109	CNTNAP2	Body
cg24612707	rs4728108	-0.5385	0.0431377	4.60631e-36	7	128073366	C	T	0.2649	N_Shore	7	128094774	C7orf68	TSS1500
cg01745789	rs4731435	-0.4114	0.041838	4.05115e-23	7	127912044	C	T	0.4553	Island	7	127911866
cg01281231	rs4772819	-0.434	0.0474086	2.73165e-20	13	107416604	G	T	0.358		13	107354396
cg18878432	rs4793951	-0.3567	0.0523915	4.93616e-12	17	46678814	C	T	0.1909	N_Shore	17	46683409	LOC404266	Body
cg18878432	rs4793951	-0.3567	0.0523915	4.93616e-12	17	46678814	C	T	0.1909	N_Shore	17	46683409	HOXB6	TSS1500
cg04917446	rs4793965	-0.423713	0.0557241	1.4382e-14	17	46732557	G	A	0.222	Island	17	46699073	HOXB9	3'UTR
cg08441803	rs4794561	-0.5248	0.0494455	1.28676e-26	17	46355791	G	T	0.2023		17	46388390	SKAP1	Body
cg09677268	rs4801551	-0.3812	0.0462623	8.61253e-17	19	58566754	C	G	0.3872	Island	19	58556044	ZSCAN1	Body
cg07718903	rs4813790	0.8428	0.100946	3.44171e-17	20	6081003	G	A	0.04714	S_Shore	20	6104261	FERMT1	TSS200
cg02532700	rs4821544	0.4007	0.0437666	2.70803e-20	22	37258503	C	T	0.315		22	37257404	NCF4	Body
cg01349903	rs484625	-0.5499	0.085414	6.05065e-11	7	71147158	C	G	0.0722		7	71148142	WBSCR17	Body
cg01520956	rs4859647	-0.9175	0.0502534	9.02229e-75	4	77173299	T	C	0.1874	S_Shore	4	77173197	FAM47E	Body
cg14078579	rs4883557	-0.8417	0.033629	1.47746e-138	12	133120906	C	G	0.3813		12	133120548	FBRSL1	Body
cg12103951	rs4934201	0.444554	0.0638507	1.67258e-12	10	88157973	A	T	0.1223	S_Shore	10	88162314
cg26889659	rs4959380	-0.492317	0.0630033	2.76687e-15	6	684269	A	G	0.2649		6	684090	EXOC2	5'UTR
cg17976873	rs4982689	0.269501	0.0439998	4.53272e-10	14	23321359	C	G	0.3419	N_Shelf	14	23352295	REM2	TSS200
cg01705036	rs4998392	-0.4035	0.0408078	2.35087e-23	7	1113344	A	C	0.4374		7	1035418
cg11823178	rs516946	-0.4453	0.049179	6.84827e-20	8	41519248	T	C	0.253		8	41519399	ANK1	Body
cg11823178	rs516946	-0.4453	0.049179	6.84827e-20	8	41519248	T	C	0.253		8	41519399	MIR486	TSS1500
cg07330481	rs520054	0.6778	0.0512155	2.78116e-40	17	37321538	A	G	0.2064	S_Shore	17	37322330	ARL5C	1stExon
cg09411730	rs550894	-0.5596	0.0591888	1.62298e-21	11	65211940	A	C	0.1163	Island	11	65190946	NEAT1	Body
cg10672681	rs55747170	0.6307	0.0510723	2.46078e-35	3	111701429	A	G	0.2124	N_Shore	3	111697537	ABHD10	TSS1500
cg19484305	rs55884121	0.4555	0.0452883	4.24423e-24	11	123940655	I	R	0.3992		11	123940566
cg02486145	rs55893787	0.5274	0.0424802	1.08093e-35	2	38328051	I	R	0.3192		2	38334178
cg01515508	rs55957723	0.5202	0.0449487	2.81738e-31	1	10727861	A	G	0.3186	S_Shelf	1	10728270	CASZ1	Body
cg19153828	rs55989795	0.6986	0.0503508	4.51214e-44	2	127802626	I	R	0.213	Island	2	127782651
cg22572362	rs56051594	-0.3002	0.0428246	1.19166e-12	5	494064	T	C	0.432	Island	5	501938	SLC9A3	Body
cg04036593	rs56087864	-0.6186	0.0555935	4.62519e-29	2	62793897	C	T	0.1802		2	62797926
cg17892069	rs56146356	-0.2658	0.0458659	3.41282e-09	7	70070023	A	G	0.3144	S_Shore	7	70061616	AUTS2	Body
cg19730268	rs56328037	-0.6275	0.0693266	7.05991e-20	14	71045341	C	A	0.07995		14	71022823
cg06167719	rs56395340	0.445827	0.0444918	6.19839e-24	21	38364480	A	G	0.2983	Island	21	38362727	HLCS	TSS200
cg07985890	rs580933	-0.5436	0.0611188	2.94338e-19	11	65196884	C	G	0.1169	Island	11	65190999	NEAT1	Body
cg23894948	rs6005336	-0.3288	0.0399861	9.93556e-17	22	21391646	A	G	0.3437	S_Shore	22	21387055	SLC7A4	TSS1500
cg20642413	rs6011058	0.3828	0.0474687	3.68407e-16	20	62356627	C	T	0.3264	N_Shore	20	62338338	ZGPAT	TSS1500
cg20642413	rs6011058	0.3828	0.0474687	3.68407e-16	20	62356627	C	T	0.3264	N_Shore	20	62338338	ARFRP1	Body
cg20102019	rs6034875	-0.522187	0.0358749	2.68349e-48	20	17627727	G	A	0.4206	N_Shelf	20	17592922
cg17276535	rs60934932	0.4331	0.0342311	5.43697e-37	4	3342489	I	R	0.4493	N_Shelf	4	3372123	RGS12	Body
cg15637286	rs60950793	-0.3384	0.0456681	6.31562e-14	19	31844549	C	T	0.3974	S_Shore	19	31845176
cg22904711	rs61387190	0.4853	0.0607705	6.98193e-16	19	44260929	T	C	0.1504	Island	19	44278628	KCNN4	Body
cg03962527	rs61579832	0.5721	0.0586477	8.79178e-23	10	111766275	C	T	0.1229	N_Shore	10	111766879	ADD3	5'UTR
cg05899103	rs61751112	-1.187	0.185114	7.16923e-11	15	65411709	G	C	0.01372	Island	15	65394570	LOC390595	Body
cg13985132	rs61751112	-1.639	0.182238	1.19501e-19	15	65411709	G	C	0.01372	Island	15	65394414	LOC390595	Body
cg07043305	rs61794996	-0.554657	0.0833242	1.40105e-11	4	209328	G	C	0.1516	S_Shore	4	207357	ZNF876P	Body
cg14414792	rs61854782	-0.4539	0.057111	9.50189e-16	10	69991749	G	T	0.173	S_Shore	10	69992001	ATOH7	TSS200
cg23902114	rs61997802	-1.31359	0.175713	3.83774e-14	14	107241317	T	C	0.01551		14	107283708
cg16696476	rs62064283	-0.4816	0.0863398	1.21679e-08	17	8217723	C	G	0.05728	N_Shore	17	8191344	RANGRF	TSS1500
cg16696476	rs62064283	-0.4816	0.0863398	1.21679e-08	17	8217723	C	G	0.05728	N_Shore	17	8191344	SLC25A35	3'UTR
cg11143953	rs62325216	0.7204	0.0541118	9.70149e-41	4	54284404	A	G	0.1695	N_Shore	4	54243152	FIP1L1	TSS1500
cg12150022	rs62369163	0.579	0.0595557	1.21497e-22	5	74305804	A	G	0.1665	Island	5	74349993
cg13720395	rs62476797	-0.5221	0.0554095	2.20097e-21	7	76000117	G	A	0.2166	N_Shore	7	75957902	YWHAG	3'UTR
cg26640901	rs631839	0.2503	0.0418161	1.0771e-09	10	104543274	G	A	0.3455		10	104536035	C10orf26	5'UTR
cg21697944	rs6509419	0.4762	0.0413495	5.45028e-31	19	49659014	C	T	0.4576	N_Shelf	19	49658797	HRC	TSS200
cg27016307	rs6509419	0.7314	0.0392342	7.34812e-78	19	49659014	C	T	0.4576	N_Shore	19	49658913	HRC	TSS1500
cg16179521	rs6598481	-0.4296	0.0575008	3.97328e-14	15	102008648	T	C	0.1629		15	102009894	PCSK6	Body
cg00188627	rs66614227	0.420579	0.0621829	6.73095e-12	3	159496002	D	R	0.176		3	159557779	SCHIP1	Body
cg23553912	rs66614227	0.4971	0.057771	3.82688e-18	3	159496002	D	R	0.176		3	159558031	SCHIP1	Body
cg00982521	rs668036	-0.4717	0.0482177	6.67886e-23	6	41362578	G	A	0.2387	Island	6	41374806
cg00091064	rs668036	-0.3755	0.048097	2.92512e-15	6	41362578	G	A	0.2387	Island	6	41376604
cg18315060	rs668036	-0.391244	0.0583805	1.03059e-11	6	41362578	G	A	0.2387	Island	6	41374532
cg26576890	rs668036	-0.4354	0.0470948	1.17422e-20	6	41362578	G	A	0.2387	Island	6	41374939
cg26548293	rs6694006	0.6994	0.0336884	4.88987e-96	1	153604856	A	T	0.4385	Island	1	153606178	C1orf77	TSS1500
cg26548293	rs6694006	0.6994	0.0336884	4.88987e-96	1	153604856	A	T	0.4385	Island	1	153606178	S100A13	5'UTR
cg16555417	rs6700346	0.7023	0.0459415	4.67942e-53	1	40588548	T	C	0.2291	Island	1	40598772
cg03400060	rs670220	0.4816	0.0503773	5.89604e-22	5	78366326	T	G	0.216	S_Shore	5	78365801	BHMT2	Body
cg03400060	rs670220	0.4816	0.0503773	5.89604e-22	5	78366326	T	G	0.216	S_Shore	5	78365801	DMGDH	TSS1500
cg01902605	rs670220	0.4523	0.052293	2.59006e-18	5	78366326	T	G	0.216	S_Shore	5	78366076	BHMT2	Body
cg01902605	rs670220	0.4523	0.052293	2.59006e-18	5	78366326	T	G	0.216	S_Shore	5	78366076	DMGDH	TSS1500
cg27383418	rs6738687	0.4546	0.0480959	1.66303e-21	2	232053167	A	G	0.2518		2	232055581
cg16786808	rs6757033	-0.544795	0.0500073	6.13464e-28	2	222436223	A	G	0.1742	N_Shore	2	222434497	EPHA4	Body
cg00907008	rs6784175	-0.3853	0.0514414	3.44159e-14	3	350553	C	G	0.3174	Island	3	350892	CHL1	5'UTR
cg22488352	rs6796456	0.3641	0.0538922	7.08892e-12	3	111700322	C	T	0.2118	N_Shore	3	111697479	ABHD10	TSS1500
cg05452645	rs6810403	0.253017	0.0444641	6.33845e-09	4	81098008	C	T	0.4988	N_Shore	4	81117647	PRDM8	TSS1500
cg13056510	rs6817049	0.3571	0.0565647	1.36733e-10	4	100577688	A	G	0.1653	N_Shore	4	100571808
cg24117468	rs6863213	0.5482	0.036676	8.13289e-51	5	131575932	T	C	0.4594	N_Shore	5	131562848	P4HA2	5'UTR
cg13058214	rs686389	-0.3225	0.0397561	2.49052e-16	11	1947793	T	C	0.2882	Island	11	1947949	TNNT3	Body
cg12828729	rs6871223	0.5807	0.0674707	3.75967e-18	5	134821336	T	C	0.09606	N_Shore	5	134823969
cg12290671	rs6947941	-0.9509	0.0707126	1.59461e-41	7	99156446	T	G	0.08592	Island	7	99195819
cg03133378	rs6947941	-0.7913	0.072538	5.23319e-28	7	99156446	T	G	0.08592	Island	7	99195931
cg24024660	rs6947941	-0.7013	0.0756957	9.77936e-21	7	99156446	T	G	0.08592	Island	7	99195788
cg01299997	rs6979286	0.792514	0.0950688	3.83543e-17	7	100894841	G	A	0.0537	N_Shore	7	100886961	FIS1	Body
cg18158419	rs6979286	0.626778	0.099902	1.76022e-10	7	100894841	G	A	0.0537	N_Shore	7	100887239	FIS1	Body
cg00464520	rs7097181	-1.026	0.121396	1.43594e-17	10	118919575	T	A	0.02804	S_Shelf	10	118903060
cg18818075	rs70993457	-0.3384	0.0407679	5.17709e-17	6	44529227	D	R	0.4529		6	44528865
cg02704502	rs7124169	-0.3744	0.0513109	1.47465e-13	11	2040997	C	T	0.1975	S_Shelf	11	2036580
cg15700009	rs7129689	-0.2779	0.0448838	2.97881e-10	11	18414888	C	T	0.429	N_Shore	11	18415711	LDHA	TSS1500
cg14251267	rs71325467	-0.250654	0.0461711	2.83662e-08	20	62405408	G	A	0.4541	N_Shore	20	62406428	ZBTB46	Body
cg05923197	rs7154598	-0.4324	0.0430753	5.17549e-24	14	54410599	T	C	0.4648	Island	14	54418804	BMP4	Body
cg05928290	rs7154598	-0.4413	0.0428478	3.55108e-25	14	54410599	T	C	0.4648	Island	14	54418728	BMP4	Body
cg18364858	rs7157468	-0.389399	0.0554348	1.07457e-12	14	103227011	C	T	0.2148		14	103227298
cg20592017	rs7162269	-0.8599	0.0351131	9.56476e-133	15	40364928	T	C	0.4326		15	40364740
cg00868766	rs7162269	-0.555272	0.043674	2.47137e-37	15	40364928	T	C	0.4326		15	40364524
cg10707081	rs718901	0.8081	0.0434573	1.75521e-77	13	67717906	G	A	0.3121		13	67721697	PCDH9	Body
cg07506795	rs7195767	-0.5041	0.0617526	1.63106e-16	16	71464943	G	A	0.1414		16	71523560	ZNF19	TSS1500
cg04291079	rs72041539	0.3785	0.0643565	2.03521e-09	14	101173538	D	R	0.139	Island	14	101294430	MEG3	Body
cg03373393	rs7210342	-0.3468	0.0585544	1.58352e-09	17	39897340	C	T	0.182	Island	17	39890193	HAP1	Body
cg14508093	rs72464224	-0.6354	0.0347438	5.14142e-75	9	98846392	D	R	0.4845		9	98862825
cg04411044	rs72659663	0.605453	0.0871945	1.90967e-12	1	36184698	T	A	0.06384		1	36191660
cg02354563	rs72702714	0.3479	0.0444902	2.64766e-15	5	494497	A	G	0.3246	N_Shore	5	522363	SLC9A3	Body
cg12833872	rs72711364	-0.3108	0.0455944	4.66024e-12	5	415323	G	A	0.3663	Island	5	501863	SLC9A3	Body
cg16127683	rs72729462	-0.91791	0.096678	1.10627e-21	15	40243660	C	G	0.04057	Island	15	40268777	EIF2AK4	Body
cg01081584	rs72729462	-0.811992	0.106716	1.38217e-14	15	40243660	C	G	0.04057	Island	15	40268610	EIF2AK4	Body
cg20255370	rs72729462	-0.942311	0.106898	5.98273e-19	15	40243660	C	G	0.04057	Island	15	40268687	EIF2AK4	Body
cg04232972	rs72793353	-0.6429	0.108069	1.349e-09	16	30623514	T	C	0.04952	S_Shore	16	30671644
cg00582562	rs72827830	0.309914	0.0505492	4.36799e-10	17	46397502	C	T	0.2237		17	46388465	SKAP1	Body
cg21951648	rs72841666	-0.4198	0.0580254	2.33174e-13	17	53693733	A	T	0.1342		17	53784724
cg13468961	rs72877582	-0.7676	0.109425	1.15099e-12	2	172944454	G	A	0.04236	N_Shore	2	172944338	MAP1D	Body
cg03654166	rs72877582	-0.8235	0.109027	2.124e-14	2	172944454	G	A	0.04236	N_Shore	2	172944393	MAP1D	Body
cg08916461	rs72943447	0.5731	0.0599541	5.946e-22	2	105275410	C	T	0.1348		2	105031896
cg25362120	rs73028012	0.5606	0.0561351	8.7206e-24	6	163660671	A	G	0.1772		6	163661202	PACRG	Body
cg05822532	rs73144900	-0.479	0.0578594	6.22724e-17	7	73440265	C	G	0.1945		7	73442531	ELN	1stExon
cg25943096	rs73236635	0.3689	0.0476671	5.00621e-15	4	38840896	C	A	0.2745	Island	4	38869650	MIR574	TSS200
cg25943096	rs73236635	0.3689	0.0476671	5.00621e-15	4	38840896	C	A	0.2745	Island	4	38869650	FAM114A1	5'UTR
cg16641055	rs73251038	-0.434397	0.054827	1.15878e-15	16	88845931	T	C	0.2357	S_Shore	16	88846292	FAM38A	Body
cg20329047	rs7386966	0.6056	0.0368812	6.84453e-61	8	145528618	A	G	0.497	N_Shore	8	145514383	BOP1	Body
cg20329047	rs7386966	0.6056	0.0368812	6.84453e-61	8	145528618	A	G	0.497	N_Shore	8	145514383	HSF1	TSS1500
cg15356553	rs7396030	0.422	0.0546186	5.53538e-15	11	1083364	A	G	0.1975	Island	11	1083178	MUC2	Body
cg04917446	rs7405887	-0.564708	0.101597	1.36211e-08	17	46699516	G	C	0.06086	Island	17	46699073	HOXB9	3'UTR
cg01052200	rs74124103	0.7293	0.0554075	7.21465e-40	1	147734892	T	C	0.1372	Island	1	147718509
cg15059065	rs74182298	-0.2988	0.0491365	5.97095e-10	19	17346953	G	A	0.3115	N_Shore	19	17354961	NR2F6	Body
cg04682135	rs74407092	0.4722	0.0471124	6.04946e-24	3	157323373	A	C	0.2637	Island	3	157260764	C3orf55	TSS1500
cg03359095	rs744534	-0.2877	0.0484838	1.47878e-09	20	61002870	T	C	0.2906		20	61002866	C20orf151	TSS1500
cg25976804	rs744931	-0.3267	0.0439848	5.53073e-14	22	21332409	G	A	0.4636	N_Shore	22	21335632	AIFM3	3'UTR
cg25976804	rs744931	-0.3267	0.0439848	5.53073e-14	22	21332409	G	A	0.4636	N_Shore	22	21335632	LZTR1	TSS1500
cg00188627	rs74708376	0.588634	0.0978439	8.93604e-10	3	159567184	G	A	0.06444		3	159557779	SCHIP1	Body
cg25705519	rs74708376	0.661932	0.0979749	7.08594e-12	3	159567184	G	A	0.06444		3	159557552	SCHIP1	Body
cg16127683	rs7496588	0.620599	0.0506963	9.32847e-35	15	40275364	A	T	0.1772	Island	15	40268777	EIF2AK4	Body
cg20255370	rs7496588	0.496233	0.0565104	8.08202e-19	15	40275364	A	T	0.1772	Island	15	40268687	EIF2AK4	Body
cg02936049	rs75098673	-1.111	0.0839331	2.69215e-40	3	141094338	T	C	0.0537		3	141102599	ZBTB38	5'UTR
cg13897134	rs75273146	-0.5258	0.0813717	5.17659e-11	3	147107186	C	T	0.07458	S_Shelf	3	147120248	ZIC4	Body
cg09368188	rs7538031	-0.3524	0.0477738	8.12936e-14	1	245418625	A	T	0.4409		1	245330018	KIF26B	Body
cg21801165	rs75535806	0.79	0.123573	8.13311e-11	13	50216780	C	T	0.03103		13	50210231
cg13392957	rs7554334	-0.6145	0.0421816	2.24494e-48	1	147761344	T	C	0.3031	Island	1	147782279
cg18140268	rs7554334	-0.5215	0.0432945	1.02511e-33	1	147761344	T	C	0.3031	N_Shore	1	147781827
cg16091553	rs75607836	0.6947	0.0598013	1.69277e-31	4	45941207	T	A	0.1569		4	46126245	GABRG1	TSS200
cg04103918	rs75636473	-0.496966	0.0421698	2.33517e-32	17	4726765	I	R	0.2267		17	4726687	PLD2	3'UTR
cg04411044	rs75639682	-0.668149	0.0966045	2.31745e-12	1	36175044	C	T	0.05549		1	36191660
cg01101782	rs75642731	-0.4931	0.0417515	1.72554e-32	1	202786831	I	R	0.3174	N_Shore	1	202778711	KDM5B	TSS1500
cg14381677	rs75642731	-0.3722	0.0466881	7.80299e-16	1	202786831	I	R	0.3174	N_Shore	1	202778618	KDM5B	TSS1500
cg21105875	rs75642731	-0.4858	0.0423107	8.14981e-31	1	202786831	I	R	0.3174	N_Shore	1	202778869	KDM5B	TSS1500
cg08573315	rs7601084	-0.5306	0.056497	2.95363e-21	2	62795483	C	A	0.1808		2	62797901
cg24693803	rs76029311	0.4835	0.066307	1.52873e-13	4	171001269	A	T	0.114	S_Shelf	4	171013537
cg06230839	rs77007684	-0.3004	0.054205	1.49584e-08	21	43191933	C	T	0.219	S_Shelf	21	43189892
cg14429919	rs77165096	-0.3416	0.0522101	3.01898e-11	6	3048516	A	G	0.1754		6	3054820
cg14168009	rs7788637	0.423	0.0541845	2.93622e-15	7	3079148	A	G	0.1879		7	3082006	CARD11	5'UTR
cg12555334	rs7793921	-0.5919	0.041276	6.14865e-47	7	56120881	G	A	0.321	S_Shore	7	56120290	CCT6A	Body
cg12555334	rs7793921	-0.5919	0.041276	6.14865e-47	7	56120881	G	A	0.321	S_Shore	7	56120290	PSPH	TSS1500
cg01971181	rs78085470	-0.743159	0.0502755	9.60814e-50	3	158505778	C	T	0.2017	N_Shore	3	158518888	MFSD1	TSS1500
cg08234689	rs7811892	-0.7173	0.0390869	1.60822e-75	7	127923778	T	C	0.4558	Island	7	127910927
cg07617283	rs7811892	-0.5471	0.0394788	5.68376e-44	7	127923778	T	C	0.4558	S_Shore	7	127913660
cg16177163	rs7815834	-0.4804	0.0465732	3.01587e-25	8	97272144	A	T	0.3634	N_Shore	8	97272787	MTERFD1	5'UTR
cg16177163	rs7815834	-0.4804	0.0465732	3.01587e-25	8	97272144	A	T	0.3634	N_Shore	8	97272787	PTDSS1	TSS1500
cg27509052	rs7822264	-0.3483	0.0403535	3.03486e-18	8	1098386	A	G	0.4535		8	1012324
cg14133557	rs7858454	-0.3659	0.0544428	9.03566e-12	9	113800442	C	T	0.1808	S_Shore	9	113802005
cg07496545	rs78818071	-0.8838	0.0903181	6.50334e-23	5	140703293	T	A	0.06325	Island	5	140683737	SLC25A2	TSS200
cg10136560	rs795994	-0.3064	0.0491733	2.31698e-10	4	140737649	T	A	0.3305		4	140737518	MAML3	Body
cg09718037	rs7960700	0.4717	0.0544592	2.32728e-18	12	117039310	G	A	0.1844		12	117042854
cg10665891	rs7960700	0.521	0.0511351	1.11356e-24	12	117039310	G	A	0.1844		12	117042917
cg24601559	rs79652344	0.725	0.125674	3.98996e-09	2	43344038	G	C	0.02864	S_Shore	2	43328536
cg03125400	rs79652344	1.203	0.11928	3.20128e-24	2	43344038	G	C	0.02864	Island	2	43327937
cg19717773	rs798489	-0.327394	0.0515509	1.07039e-10	7	2801803	T	C	0.2625		7	2847554	GNA12	Body
cg04917197	rs79878110	-0.7516	0.0890232	1.54982e-17	10	112293202	A	G	0.0531	S_Shore	10	112290331
cg10465839	rs8048206	-0.740932	0.0622462	5.69144e-33	16	1583634	C	T	0.1229	Island	16	1584050	IFT140	Body
cg10465839	rs8048206	-0.740932	0.0622462	5.69144e-33	16	1583634	C	T	0.1229	Island	16	1584050	TMEM204	TSS200
cg11375102	rs8048206	-0.866604	0.0567847	6.9318e-53	16	1583634	C	T	0.1229	Island	16	1583810	IFT140	Body
cg11375102	rs8048206	-0.866604	0.0567847	6.9318e-53	16	1583634	C	T	0.1229	Island	16	1583810	TMEM204	TSS1500
cg02256631	rs8048583	0.3382	0.0449763	2.74881e-14	16	31279536	T	C	0.3371	Island	16	31342952	ITGAM	Body
cg10465839	rs8053605	-0.321651	0.0458812	1.18723e-12	16	1594158	A	G	0.3144	Island	16	1584050	IFT140	Body
cg10465839	rs8053605	-0.321651	0.0458812	1.18723e-12	16	1594158	A	G	0.3144	Island	16	1584050	TMEM204	TSS200
cg11375102	rs8053605	-0.339198	0.0417928	2.40532e-16	16	1594158	A	G	0.3144	Island	16	1583810	IFT140	Body
cg11375102	rs8053605	-0.339198	0.0417928	2.40532e-16	16	1594158	A	G	0.3144	Island	16	1583810	TMEM204	TSS1500
cg19203115	rs8092508	0.3993	0.0497388	4.95594e-16	18	29261340	C	G	0.2518	N_Shore	18	29263741	B4GALT6	Body
cg22254135	rs854680	0.7804	0.0413912	1.35546e-79	17	34309051	A	C	0.2082		17	34309129	CCL16	TSS1500
cg19320261	rs855857	-0.3434	0.0525651	3.22657e-11	1	64393480	C	T	0.1957		1	64409138	ROR1	Body
cg07340025	rs879253	0.3449	0.0443101	3.51931e-15	5	14794868	C	T	0.4517		5	14926200
cg06972019	rs914994	0.350393	0.0514199	4.73457e-12	1	8917212	T	G	0.3156	N_Shore	1	8937448	ENO1	5'UTR
cg11075561	rs916345	-0.4989	0.052195	5.98043e-22	6	36088700	G	A	0.1671		6	36088380
cg05442477	rs928736	0.6042	0.0464018	4.64475e-39	21	34439889	C	T	0.3156	S_Shore	21	34444584	OLIG1	1stExon
cg21609804	rs928948	-0.432	0.0407389	1.42583e-26	11	63639881	A	G	0.3866	N_Shore	11	63678193	MARK2	3'UTR
cg15233611	rs930665	-0.349	0.0515794	6.60717e-12	12	122245831	G	A	0.1879	S_Shore	12	122244660	SETD1B	Body
cg05452645	rs930904	-0.399926	0.053899	5.85977e-14	4	81120172	A	T	0.2136	N_Shore	4	81117647	PRDM8	TSS1500
cg03858448	rs9314952	-0.4045	0.0475087	8.38478e-18	13	20112505	C	T	0.2369	Island	13	20138965
cg10312186	rs9348353	0.5165	0.0710209	1.76442e-13	6	170391409	C	T	0.09964	S_Shore	6	170403583
cg05899103	rs938952	0.477347	0.0552462	2.80184e-18	15	65489128	C	T	0.1993	Island	15	65394570	LOC390595	Body
cg18454045	rs9421538	-0.4421	0.045092	5.38879e-23	10	88400598	C	T	0.281	N_Shore	10	88391658
cg01766941	rs942753	-0.2921	0.0438917	1.41631e-11	1	92942466	G	A	0.3699	S_Shore	1	92953907	GFI1	TSS1500
cg16517298	rs9431818	-0.214863	0.0398636	3.52369e-08	1	230417999	C	T	0.4899	N_Shelf	1	230413174	GALNT2	Body
cg17601191	rs9550371	-0.2273	0.0424902	4.41075e-08	13	31264917	G	A	0.4141		13	31264764
cg09022230	rs9690929	-0.4864	0.0577586	1.86242e-17	7	5500091	T	A	0.1492	N_Shore	7	5457225	TNRC18	Body
cg09006487	rs9809116	0.3673	0.0423246	2.01109e-18	3	72397279	G	A	0.4195		3	72424982	RYBP	3'UTR
cg06720722	rs9879817	0.4733	0.0434218	5.7587e-28	3	189342181	G	A	0.3043		3	189349021	TP63	TSS200
cg16641055	rs9933309	0.368831	0.0491568	3.11504e-14	16	88844932	T	C	0.3126	S_Shore	16	88846292	FAM38A	Body
cg07005506	rs9939389	-0.4313	0.0401513	3.23608e-27	16	85090357	G	A	0.3932		16	85089777	KIAA0513	5'UTR
cg05349624	rs9983590	0.7994	0.0704736	4.00526e-30	21	46852243	A	G	0.09905	N_Shelf	21	46856438	COL18A1	Body

## Sheet: Table S2
Table S2. Summary of data obtained from Genome-wide Asssociation Studies (GWAS) and the UK Biobank study
Complex trait	Sample size	Lead Author	Consortium	Year of publication	Pubmed ID
Adiponectin	39883	Dastani Z	ADIPOGen	2012	22479202
Body mass index	339224	Locke AE	GIANT	2015	25673413
Coronary heart disease	184305	Nikpay	CARDIoGRAMplusC4D	2015	26343387
Childhood intelligence	12441	Benyamin B	SSGAC	2014	23358156
Schizophrenia	82315	Ripke S	PGC	2014	25056061
Type 2 diabetes	110452	Mahajan A	DIAGRAM	2014	24509480
Infant head circumference	10768	Taal HR	EGG	2012	22504419
Birth length	28459	van der Valk RJ	EGG	2015	25281659
Crohn's disease	20883	Liu	IIBDGC	2015	26192919
Inflammatory bowel disease	34652	Liu	IIBDGC	2015	26192919
Ulcerative colitis	27432	Liu	IIBDGC	2015	26192919
Asthma	26475	Moffatt MF	GABRIEL	2007	20860503
Anorexia nervosa	17767	Boraska V	GCAN	2014	24514567
Hip circumference	224459	Shungin D	GIANT	2015	25673412
Waist circumference	224459	Shungin D	GIANT	2015	25673412
Waist-to-hip ratio	224459	Shungin D	GIANT	2015	25673412
Extreme body mass index	16068	Berndt SI	GIANT	2013	23563607
Extreme height	16196	Berndt SI	GIANT	2013	23563607
Extreme waist-to-hip ratio	10255	Berndt SI	GIANT	2013	23563607
Height	253288	Wood AR	GIANT	2014	25282103
Obesity class 1	98697	Berndt SI	GIANT	2013	23563607
Obesity class 2	72546	Berndt SI	GIANT	2013	23563607
Obesity class 3	50364	Berndt SI	GIANT	2013	23563607
Overweight	158855	Berndt SI	GIANT	2013	23563607
Weight	60586	Randall JC	GIANT	2013	23754948
Neo-agreeableness	17375	de Moor MH	GPC	2012	21173776
Neo-conscientiousness	17375	de Moor MH	GPC	2012	21173776
Neo-extraversion	17375	de Moor MH	GPC	2012	21173776
Neo-neuroticism	17375	de Moor MH	GPC	2012	21173776
Neo-openness to experience	17375	de Moor MH	GPC	2012	21173776
Haemoglobin concentration	71861	van der Harst P	HaemGen	2012	23222517
Mean cell haemoglobin	64731	van der Harst P	HaemGen	2012	23222517
Mean cell haemoglobin concentration	67852	van der Harst P	HaemGen	2012	23222517
Mean cell volume	69335	van der Harst P	HaemGen	2012	23222517
Packed cell volume	63511	van der Harst P	HaemGen	2012	23222517
Red blood cell count	66214	van der Harst P	HaemGen	2012	23222517
Celiac disease	15283	Dubois PC	NA	2010	20190752
Alzheimer's disease	54162	Lambert	IGAP	2013	24162737
HDL cholesterol	187167	Willer CJ	GLGC	2013	24097068
LDL cholesterol	173082	Willer CJ	GLGC	2013	24097068
Total cholesterol	187365	Willer CJ	GLGC	2013	24097068
Triglycerides	177861	Willer CJ	GLGC	2013	24097068
2hr glucose	15234	Saxena R	MAGIC	2010	20081857
HbA1C	46368	Soranzo N	MAGIC	2010	20858683
AUCins/AUCglu	4213	Prokopenko	MAGIC	2014	24699409
AUCins	4324	Prokopenko	MAGIC	2014	24699409
Corrected insulin response	5318	Prokopenko	MAGIC	2014	24699409
Insulin disposition index	5130	Prokopenko	MAGIC	2014	24699409
Incremental insulin at 30 minutes	4447	Prokopenko	MAGIC	2014	24699409
Insulin at 30 minutes	4409	Prokopenko	MAGIC	2014	24699409
Insulin sensitivity index	4769	Prokopenko	MAGIC	2014	24699409
Fasting proinsulin	10701	Dupuis J	MAGIC	2011	20081858
HOMA-B	46186	Dupuis J	MAGIC	2011	20081858
HOMA-IR	46186	Dupuis J	MAGIC	2011	20081858
Fasting glucose	58074	Manning AK	MAGIC	2012	22581228
Fasting insulin	51750	Manning AK	MAGIC	2012	22581228
Melanoma	2830	Amos CI	MDACC	2011	21926416
Urate	7189	Huffman JE	GUGC	2015	25811787
Myocardial infarction	171875	Nikpay	CARDIoGRAMplusC4D	2015	26343387
Bipolar disorder	16731	Sklar P	PGC	2011	21926972
PGC cross-disorder traits	61220	Smoller JW	PGC	2013	23453885
Major depressive disorder	18759	Sullivan	PGC	2013	22472876
Autism	10263	NA	PGC	2015	NA
Alcohol dependence	3829	Olfson	NA	2012	22978509
Systemic lupus erythematosus	3094	Hom G	NA	2008	18204098
Neuroblastoma	4881	Capasso M	NA	2013	23222812
Parkinson's disease	1672	Pankratz	NA	2011	21829596
Pancreatic cancer	3835	Amundadottir L	PanScan1	2009	19648918
Rheumatoid arthritis	80799	Okada Y	NA	2014	24390342
College completion	95427	Rietveld CA	SSGAC	2013	23722424
Cigarettes smoked per day	68028	Furberg	TAG	2010	20418890
Ever vs never smoked	74035	Furberg	TAG	2010	20418890
Former vs current smoker	41969	Furberg	TAG	2010	20418890
Age of smoking initiation	47961	Furberg	TAG	2010	20418890
Lung adenocarcinoma	18336	Wang Y	ILCCO	2014	24880342
Lung cancer	27209	Wang Y	ILCCO	2014	24880342
Squamous cell lung cancer	18313	Wang Y	ILCCO	2014	24880342
Paget's disease	3440	Albagha OM	NA	2011	21623375
Sarcoidosis	1870	Hofmann S	NA	2013	22936702
Bulimia nervosa	2442	Wade TD	NA	2013	23568457
Eczema	40835	Paternoster	EAGLE	2014	26482879
Body fat	100716	Lu	NA	2016	26833246
Depressive symptoms	161460	Okbay	SSGAC	2016	27089181
Years of schooling	293723	Okbay	SSGAC	2016	27225129
Leptin	32161	Kilpelainen	NA	2016	26833098
Age at menopause	69360	Day	ReproGen	2015	26414677
Percent emphysema	7667	Manichaikul A	MESA	2014	24383474
Mean platelet volume	66867	Gieger C	HaemGen	2011	22139419
Neuroticism	170911	Okbay	SSGAC	2016	27089181
Platelet count	66867	Gieger C	HaemGen	2011	22139419
Subjective well being	298420	Okbay	SSGAC	2016	27089181
Plasma cortisol	12597	Bolton JL	CORNET	2014	25010111
Oligoclonal band status	3026	Goris A	NA	2015	25616667
Migraine in bipolar disorder	1374	Jacobsen KK	NA	2015	25451450
Multiple sclerosis	38589	Beecham	IMSGC	2013	24076602
Internalizing problems	4596	Benke	EAGLE	2014	24839885
Difference in height between childhood and adulthood	5043	Cousminer	EGG	2013	23449627
Difference in height between adolescence and adulthood	4282	Cousminer	EGG	2013	23449627
Intracranial volume	30717	Hibar	ENIGMA	2015	25607358
Nucleus accumbens volume	30717	Hibar	ENIGMA	2015	25607358
Amygdala volume	30717	Hibar	ENIGMA	2015	25607358
Caudate volume	30717	Hibar	ENIGMA	2015	25607358
Hippocampus volume	30717	Hibar	ENIGMA	2015	25607358
Pallidum volume	30717	Hibar	ENIGMA	2015	25607358
Putamen volume	30717	Hibar	ENIGMA	2015	25607358
Thalamus volume	30717	Hibar	ENIGMA	2015	25607358
Iron	23986	Benyamin	GIS	2014	25352340
Ferritin	23986	Benyamin	GIS	2014	25352340
Transferrin Saturation	23986	Benyamin	GIS	2014	25352340
Transferrin	23986	Benyamin	GIS	2014	25352340
Gout	69374	Kottgen	GUGC	2013	23263486
Heart rate	92355	den Hoed M	HRgene consortium	2013	23583979
G speed factor	2430	Luciano	NA	2011	21130836
8-choice reaction time	1382	Luciano	NA	2011	21130836
2-choice reaction time	2602	Luciano	NA	2011	21130836
Inspection time	2645	Luciano	NA	2011	21130836
Simple reaction time	2378	Luciano	NA	2011	21130836
Digit symbol	2956	Luciano	NA	2011	21130836
4-choice reaction time	2829	Luciano	NA	2011	21130836
Sitting height ratio	21590	Chan	NA	2015	25865494
Copper	2603	Evans	NA	2013	23720494
Selenium	2603	Evans	NA	2013	23720494
Zinc	2603	Evans	NA	2013	23720494
IgA nephropathy	5957	Feehally J	NA	2010	20595679
Birth weight	153781	Horikoshi	NA	2016	27680694
Amyotrophic lateral sclerosis	36052	van Rheenen	Project MinE	2016	27455348
Age at menarche	182416	Perry JR	ReproGen	2014	25231870
Childhood obesity	13848	Bradfield JP	EGG	2012	22484627
Microalbuminuria	54116	Teumer	CKDGen	2015	26631737
Urinary albumin-to-creatinine ratio	5825	Teumer	CKDGen	2015	26631737
Chronic kidney disease	117165	Pattaro	CKDGen	2015	26831199
Serum creatinine (eGFRcrea)	118460	Pattaro	CKDGen	2015	26831199
Serum cystatin C (eGFRcys)	33152	Pattaro	CKDGen	2015	26831199
Ischemic stroke	29633	Malik	ISGC	2016	26935894
Cardioembolic stroke	21185	Malik	ISGC	2016	26935894
Large vessel disease	21143	Malik	ISGC	2016	26935894
Small vessel disease	20675	Malik	ISGC	2016	26935894
Primary sclerosing cholangitis	14890	Ji	IPSCSG	2017	27992413
Duration of strenuous sports	34342	Neale Lab	UK Biobank (Neale Lab)	2017	0
Non-cancer illness code self-reported: psoriasis	337159	Neale Lab	UK Biobank (Neale Lab)	2017	0
Non-cancer illness code self-reported: malabsorption/coeliac disease	337159	Neale Lab	UK Biobank (Neale Lab)	2017	0
Non-cancer illness code self-reported: diverticular disease/diverticulitis	337159	Neale Lab	UK Biobank (Neale Lab)	2017	0
Non-cancer illness code self-reported: osteoarthritis	337159	Neale Lab	UK Biobank (Neale Lab)	2017	0
Non-cancer illness code self-reported: high cholesterol	337159	Neale Lab	UK Biobank (Neale Lab)	2017	0
Non-cancer illness code self-reported: hiatus hernia	337159	Neale Lab	UK Biobank (Neale Lab)	2017	0
Morning/evening person (chronotype)	301143	Neale Lab	UK Biobank (Neale Lab)	2017	0
Non-cancer illness code self-reported: varicose veins	337159	Neale Lab	UK Biobank (Neale Lab)	2017	0
Non-cancer illness code self-reported: pneumothorax	337159	Neale Lab	UK Biobank (Neale Lab)	2017	0
Non-cancer illness code self-reported: polio / poliomyelitis	337159	Neale Lab	UK Biobank (Neale Lab)	2017	0
Non-cancer illness code self-reported: arthritis (nos)	337159	Neale Lab	UK Biobank (Neale Lab)	2017	0
Non-cancer illness code self-reported: hypertrophic cardiomyopathy (hcm / hocm)	337159	Neale Lab	UK Biobank (Neale Lab)	2017	0
Non-cancer illness code self-reported: vitiligo	337159	Neale Lab	UK Biobank (Neale Lab)	2017	0
Treatment/medication code: lisinopril	337159	Neale Lab	UK Biobank (Neale Lab)	2017	0
Treatment/medication code: ramipril	337159	Neale Lab	UK Biobank (Neale Lab)	2017	0
Treatment/medication code: isosorbide mononitrate	337159	Neale Lab	UK Biobank (Neale Lab)	2017	0
Treatment/medication code: isosorbide dinitrate	337159	Neale Lab	UK Biobank (Neale Lab)	2017	0
Nap during day	337074	Neale Lab	UK Biobank (Neale Lab)	2017	0
Treatment/medication code: tranexamic acid	337159	Neale Lab	UK Biobank (Neale Lab)	2017	0
Treatment/medication code: simvastatin	337159	Neale Lab	UK Biobank (Neale Lab)	2017	0
Treatment/medication code: ventolin 100micrograms inhaler	337159	Neale Lab	UK Biobank (Neale Lab)	2017	0
Treatment/medication code: atrovent 20micrograms inhaler	337159	Neale Lab	UK Biobank (Neale Lab)	2017	0
Treatment/medication code: becotide 50 inhaler	337159	Neale Lab	UK Biobank (Neale Lab)	2017	0
Treatment/medication code: kapake tablet	337159	Neale Lab	UK Biobank (Neale Lab)	2017	0
Treatment/medication code: lansoprazole	337159	Neale Lab	UK Biobank (Neale Lab)	2017	0
Treatment/medication code: lisinopril+hydrochlorothiazide 10mg/12.5mg tablet	337159	Neale Lab	UK Biobank (Neale Lab)	2017	0
Treatment/medication code: tramadol	337159	Neale Lab	UK Biobank (Neale Lab)	2017	0
Treatment/medication code: omeprazole	337159	Neale Lab	UK Biobank (Neale Lab)	2017	0
Sleeplessness / insomnia	336965	Neale Lab	UK Biobank (Neale Lab)	2017	0
Treatment/medication code: senna	337159	Neale Lab	UK Biobank (Neale Lab)	2017	0
Treatment/medication code: atenolol	337159	Neale Lab	UK Biobank (Neale Lab)	2017	0
Treatment/medication code: aspirin	337159	Neale Lab	UK Biobank (Neale Lab)	2017	0
Treatment/medication code: logynon tablet	337159	Neale Lab	UK Biobank (Neale Lab)	2017	0
Treatment/medication code: hydroxocobalamin product	337159	Neale Lab	UK Biobank (Neale Lab)	2017	0
Treatment/medication code: vitamin b12 preparation	337159	Neale Lab	UK Biobank (Neale Lab)	2017	0
Treatment/medication code: ibuprofen	337159	Neale Lab	UK Biobank (Neale Lab)	2017	0
Treatment/medication code: morphine	337159	Neale Lab	UK Biobank (Neale Lab)	2017	0
Treatment/medication code: quinine	337159	Neale Lab	UK Biobank (Neale Lab)	2017	0
Treatment/medication code: gliclazide	337159	Neale Lab	UK Biobank (Neale Lab)	2017	0
Snoring	314449	Neale Lab	UK Biobank (Neale Lab)	2017	0
Treatment/medication code: carbimazole	337159	Neale Lab	UK Biobank (Neale Lab)	2017	0
Treatment/medication code: prednisolone	337159	Neale Lab	UK Biobank (Neale Lab)	2017	0
Treatment/medication code: allopurinol	337159	Neale Lab	UK Biobank (Neale Lab)	2017	0
Treatment/medication code: beconase 50micrograms nasal spray	337159	Neale Lab	UK Biobank (Neale Lab)	2017	0
Treatment/medication code: rhinocort 50micrograms nasal spray	337159	Neale Lab	UK Biobank (Neale Lab)	2017	0
Treatment/medication code: ranitidine	337159	Neale Lab	UK Biobank (Neale Lab)	2017	0
Treatment/medication code: amitriptyline	337159	Neale Lab	UK Biobank (Neale Lab)	2017	0
Treatment/medication code: dothiepin	337159	Neale Lab	UK Biobank (Neale Lab)	2017	0
Treatment/medication code: bisoprolol	337159	Neale Lab	UK Biobank (Neale Lab)	2017	0
Treatment/medication code: doxazosin	337159	Neale Lab	UK Biobank (Neale Lab)	2017	0
Daytime dozing / sleeping (narcolepsy)	336082	Neale Lab	UK Biobank (Neale Lab)	2017	0
Treatment/medication code: amlodipine	337159	Neale Lab	UK Biobank (Neale Lab)	2017	0
Treatment/medication code: salbutamol	337159	Neale Lab	UK Biobank (Neale Lab)	2017	0
Treatment/medication code: eumovate cream	337159	Neale Lab	UK Biobank (Neale Lab)	2017	0
Treatment/medication code: insulin product	337159	Neale Lab	UK Biobank (Neale Lab)	2017	0
Treatment/medication code: cetirizine	337159	Neale Lab	UK Biobank (Neale Lab)	2017	0
Treatment/medication code: codeine	337159	Neale Lab	UK Biobank (Neale Lab)	2017	0
Treatment/medication code: diclofenac	337159	Neale Lab	UK Biobank (Neale Lab)	2017	0
Treatment/medication code: liothyronine	337159	Neale Lab	UK Biobank (Neale Lab)	2017	0
Treatment/medication code: thyroxine product	337159	Neale Lab	UK Biobank (Neale Lab)	2017	0
Treatment/medication code: metformin	337159	Neale Lab	UK Biobank (Neale Lab)	2017	0
Current tobacco smoking	337030	Neale Lab	UK Biobank (Neale Lab)	2017	0
Treatment/medication code: warfarin	337159	Neale Lab	UK Biobank (Neale Lab)	2017	0
Treatment/medication code: enalapril	337159	Neale Lab	UK Biobank (Neale Lab)	2017	0
Treatment/medication code: perindopril	337159	Neale Lab	UK Biobank (Neale Lab)	2017	0
Treatment/medication code: flecainide	337159	Neale Lab	UK Biobank (Neale Lab)	2017	0
Treatment/medication code: furosemide	337159	Neale Lab	UK Biobank (Neale Lab)	2017	0
Treatment/medication code: nicorandil	337159	Neale Lab	UK Biobank (Neale Lab)	2017	0
Treatment/medication code: flax oil tablet	337159	Neale Lab	UK Biobank (Neale Lab)	2017	0
Treatment/medication code: venlafaxine	337159	Neale Lab	UK Biobank (Neale Lab)	2017	0
Treatment/medication code: losartan	337159	Neale Lab	UK Biobank (Neale Lab)	2017	0
Treatment/medication code: evening primrose oil	337159	Neale Lab	UK Biobank (Neale Lab)	2017	0
Past tobacco smoking	310749	Neale Lab	UK Biobank (Neale Lab)	2017	0
Treatment/medication code: citalopram	337159	Neale Lab	UK Biobank (Neale Lab)	2017	0
Treatment/medication code: alendronate sodium	337159	Neale Lab	UK Biobank (Neale Lab)	2017	0
Treatment/medication code: co-codamol	337159	Neale Lab	UK Biobank (Neale Lab)	2017	0
Treatment/medication code: co-amilofruse	337159	Neale Lab	UK Biobank (Neale Lab)	2017	0
Treatment/medication code: letrozole	337159	Neale Lab	UK Biobank (Neale Lab)	2017	0
Treatment/medication code: xalatan 0.005% eye drops	337159	Neale Lab	UK Biobank (Neale Lab)	2017	0
Treatment/medication code: atorvastatin	337159	Neale Lab	UK Biobank (Neale Lab)	2017	0
Treatment/medication code: candesartan cilexetil	337159	Neale Lab	UK Biobank (Neale Lab)	2017	0
Treatment/medication code: salmeterol product	337159	Neale Lab	UK Biobank (Neale Lab)	2017	0
Treatment/medication code: adcal-d3 1.5g/10micrograms chewable tablet	337159	Neale Lab	UK Biobank (Neale Lab)	2017	0
Smoking/smokers in household	311142	Neale Lab	UK Biobank (Neale Lab)	2017	0
Treatment/medication code: clopidogrel	337159	Neale Lab	UK Biobank (Neale Lab)	2017	0
Treatment/medication code: indivina 1mg/2.5mg tablet	337159	Neale Lab	UK Biobank (Neale Lab)	2017	0
Treatment/medication code: symbicort 100/6 turbohaler	337159	Neale Lab	UK Biobank (Neale Lab)	2017	0
Treatment/medication code: seretide 50 evohaler	337159	Neale Lab	UK Biobank (Neale Lab)	2017	0
Treatment/medication code: rosiglitazone	337159	Neale Lab	UK Biobank (Neale Lab)	2017	0
Treatment/medication code: arcoxia 90mg tablet	337159	Neale Lab	UK Biobank (Neale Lab)	2017	0
Treatment/medication code: omacor 1g capsule	337159	Neale Lab	UK Biobank (Neale Lab)	2017	0
Treatment/medication code: spiriva 18micrograms inhalation capsule	337159	Neale Lab	UK Biobank (Neale Lab)	2017	0
Treatment/medication code: glucosamine product	337159	Neale Lab	UK Biobank (Neale Lab)	2017	0
Treatment/medication code: cipralex 5mg tablet	337159	Neale Lab	UK Biobank (Neale Lab)	2017	0
Exposure to tobacco smoke at home	305723	Neale Lab	UK Biobank (Neale Lab)	2017	0
Treatment/medication code: levothyroxine sodium	337159	Neale Lab	UK Biobank (Neale Lab)	2017	0
Treatment/medication code: ezetimibe	337159	Neale Lab	UK Biobank (Neale Lab)	2017	0
Treatment/medication code: testogel 50mg gel 5g sachet	337159	Neale Lab	UK Biobank (Neale Lab)	2017	0
Treatment/medication code: bendroflumethiazide	337159	Neale Lab	UK Biobank (Neale Lab)	2017	0
Treatment/medication code: paracetamol	337159	Neale Lab	UK Biobank (Neale Lab)	2017	0
Fluid intelligence score	108818	Neale Lab	UK Biobank (Neale Lab)	2017	0
Prospective memory result	111099	Neale Lab	UK Biobank (Neale Lab)	2017	0
Mean time to correctly identify matches	335139	Neale Lab	UK Biobank (Neale Lab)	2017	0
Frequency of light DIY in last 4 weeks	169623	Neale Lab	UK Biobank (Neale Lab)	2017	0
Exposure to tobacco smoke outside home	286550	Neale Lab	UK Biobank (Neale Lab)	2017	0
Suffer from 'nerves'	325248	Neale Lab	UK Biobank (Neale Lab)	2017	0
Illnesses of father: Heart disease	292053	Neale Lab	UK Biobank (Neale Lab)	2017	0
Illnesses of father: Prostate cancer	292053	Neale Lab	UK Biobank (Neale Lab)	2017	0
Illnesses of father: Lung cancer	292053	Neale Lab	UK Biobank (Neale Lab)	2017	0
Illnesses of father: Chronic bronchitis/emphysema	292053	Neale Lab	UK Biobank (Neale Lab)	2017	0
Illnesses of father: High blood pressure	292053	Neale Lab	UK Biobank (Neale Lab)	2017	0
Illnesses of father: Diabetes	292053	Neale Lab	UK Biobank (Neale Lab)	2017	0
Illnesses of mother: Heart disease	308780	Neale Lab	UK Biobank (Neale Lab)	2017	0
Number of self-reported cancers	337154	Neale Lab	UK Biobank (Neale Lab)	2017	0
Illnesses of mother: Alzheimer's disease/dementia	308780	Neale Lab	UK Biobank (Neale Lab)	2017	0
Illnesses of mother: Breast cancer	308780	Neale Lab	UK Biobank (Neale Lab)	2017	0
Illnesses of mother: Chronic bronchitis/emphysema	308780	Neale Lab	UK Biobank (Neale Lab)	2017	0
Illnesses of mother: High blood pressure	308780	Neale Lab	UK Biobank (Neale Lab)	2017	0
Illnesses of mother: Diabetes	308780	Neale Lab	UK Biobank (Neale Lab)	2017	0
Illnesses of siblings: Heart disease	259921	Neale Lab	UK Biobank (Neale Lab)	2017	0
Number of self-reported non-cancer illnesses	337159	Neale Lab	UK Biobank (Neale Lab)	2017	0
Illnesses of siblings: Severe depression	259921	Neale Lab	UK Biobank (Neale Lab)	2017	0
Illnesses of siblings: Stroke	259921	Neale Lab	UK Biobank (Neale Lab)	2017	0
Illnesses of siblings: High blood pressure	259921	Neale Lab	UK Biobank (Neale Lab)	2017	0
Illnesses of siblings: Diabetes	259921	Neale Lab	UK Biobank (Neale Lab)	2017	0
Alcohol drinker status: Never	336965	Neale Lab	UK Biobank (Neale Lab)	2017	0
Alcohol drinker status: Previous	336965	Neale Lab	UK Biobank (Neale Lab)	2017	0
Home area population density - urban or rural: Scotland - Large Urban Area	333997	Neale Lab	UK Biobank (Neale Lab)	2017	0
Home area population density - urban or rural: England/Wales - Village - less sparse	333997	Neale Lab	UK Biobank (Neale Lab)	2017	0
Number of operations self-reported	337159	Neale Lab	UK Biobank (Neale Lab)	2017	0
Reproduciblity of spirometry measurement using ERS/ATS criteria	255492	Neale Lab	UK Biobank (Neale Lab)	2017	0
Pack years of smoking PREVIEW ONLY	101726	Neale Lab	UK Biobank (Neale Lab)	2017	0
Pack years adult smoking as proportion of life span exposed to smoking PREVIEW ONLY	101726	Neale Lab	UK Biobank (Neale Lab)	2017	0
Loneliness isolation	332263	Neale Lab	UK Biobank (Neale Lab)	2017	0
Number of treatments/medications taken	337159	Neale Lab	UK Biobank (Neale Lab)	2017	0
Guilty feelings	328769	Neale Lab	UK Biobank (Neale Lab)	2017	0
Risk taking	325821	Neale Lab	UK Biobank (Neale Lab)	2017	0
Frequency of depressed mood in last 2 weeks	323267	Neale Lab	UK Biobank (Neale Lab)	2017	0
Frequency of unenthusiasm / disinterest in last 2 weeks	326730	Neale Lab	UK Biobank (Neale Lab)	2017	0
Frequency of tenseness / restlessness in last 2 weeks	325169	Neale Lab	UK Biobank (Neale Lab)	2017	0
Frequency of tiredness / lethargy in last 2 weeks	327528	Neale Lab	UK Biobank (Neale Lab)	2017	0
Seen doctor (GP) for nerves anxiety tension or depression	335108	Neale Lab	UK Biobank (Neale Lab)	2017	0
Seen a psychiatrist for nerves anxiety tension or depression	335888	Neale Lab	UK Biobank (Neale Lab)	2017	0
Alcohol intake frequency.	336965	Neale Lab	UK Biobank (Neale Lab)	2017	0
Pulse wave Arterial Stiffness index	109813	Neale Lab	UK Biobank (Neale Lab)	2017	0
Overall health rating	336020	Neale Lab	UK Biobank (Neale Lab)	2017	0
Long-standing illness disability or infirmity	329663	Neale Lab	UK Biobank (Neale Lab)	2017	0
Wears glasses or contact lenses	336919	Neale Lab	UK Biobank (Neale Lab)	2017	0
Doctor diagnosed hayfever or allergic rhinitis	83529	Neale Lab	UK Biobank (Neale Lab)	2017	0
Other eye problems	336428	Neale Lab	UK Biobank (Neale Lab)	2017	0
Hearing difficulty/problems: Yes	323978	Neale Lab	UK Biobank (Neale Lab)	2017	0
Cough on most days	83529	Neale Lab	UK Biobank (Neale Lab)	2017	0
Bring up phlegm/sputum/mucus on most days	83529	Neale Lab	UK Biobank (Neale Lab)	2017	0
Average weekly red wine intake	241008	Neale Lab	UK Biobank (Neale Lab)	2017	0
Tobacco smoking: Ex-smoker	83133	Neale Lab	UK Biobank (Neale Lab)	2017	0
Hearing difficulty/problems with background noise	330759	Neale Lab	UK Biobank (Neale Lab)	2017	0
Falls in the last year	336617	Neale Lab	UK Biobank (Neale Lab)	2017	0
Weight change compared with 1 year ago	331803	Neale Lab	UK Biobank (Neale Lab)	2017	0
Average weekly champagne plus white wine intake	240864	Neale Lab	UK Biobank (Neale Lab)	2017	0
Average weekly beer plus cider intake	241447	Neale Lab	UK Biobank (Neale Lab)	2017	0
Average weekly spirits intake	240658	Neale Lab	UK Biobank (Neale Lab)	2017	0
Wheeze or whistling in the chest in last year	331257	Neale Lab	UK Biobank (Neale Lab)	2017	0
Chest pain or discomfort	334053	Neale Lab	UK Biobank (Neale Lab)	2017	0
Ever had bowel cancer screening	332011	Neale Lab	UK Biobank (Neale Lab)	2017	0
Most recent bowel cancer screening	75920	Neale Lab	UK Biobank (Neale Lab)	2017	0
Ever had prostate specific antigen (PSA) test	147970	Neale Lab	UK Biobank (Neale Lab)	2017	0
Relative age of first facial hair	151113	Neale Lab	UK Biobank (Neale Lab)	2017	0
Average weekly fortified wine intake	241381	Neale Lab	UK Biobank (Neale Lab)	2017	0
Relative age voice broke	144645	Neale Lab	UK Biobank (Neale Lab)	2017	0
Hair/balding pattern: Pattern 2	154988	Neale Lab	UK Biobank (Neale Lab)	2017	0
Hair/balding pattern: Pattern 3	154988	Neale Lab	UK Biobank (Neale Lab)	2017	0
Hair/balding pattern: Pattern 4	154988	Neale Lab	UK Biobank (Neale Lab)	2017	0
Number of children fathered	154888	Neale Lab	UK Biobank (Neale Lab)	2017	0
Had major operations	155045	Neale Lab	UK Biobank (Neale Lab)	2017	0
Diabetes diagnosed by doctor	336473	Neale Lab	UK Biobank (Neale Lab)	2017	0
Cancer diagnosed by doctor	336272	Neale Lab	UK Biobank (Neale Lab)	2017	0
Fractured/broken bones in last 5 years	335587	Neale Lab	UK Biobank (Neale Lab)	2017	0
Other serious medical condition/disability diagnosed by doctor	331274	Neale Lab	UK Biobank (Neale Lab)	2017	0
Alcohol usually taken with meals	172454	Neale Lab	UK Biobank (Neale Lab)	2017	0
Taking other prescription medications	336330	Neale Lab	UK Biobank (Neale Lab)	2017	0
Frequency of heavy DIY in last 4 weeks	137208	Neale Lab	UK Biobank (Neale Lab)	2017	0
Duration of heavy DIY	137364	Neale Lab	UK Biobank (Neale Lab)	2017	0
Light smokers at least 100 smokes in lifetime	90517	Neale Lab	UK Biobank (Neale Lab)	2017	0
Reason for reducing amount of alcohol drunk: Health precaution	124798	Neale Lab	UK Biobank (Neale Lab)	2017	0
Age when periods started (menarche)	176008	Neale Lab	UK Biobank (Neale Lab)	2017	0
Had menopause	152035	Neale Lab	UK Biobank (Neale Lab)	2017	0
Number of live births	180952	Neale Lab	UK Biobank (Neale Lab)	2017	0
Age at first live birth	123846	Neale Lab	UK Biobank (Neale Lab)	2017	0
Alcohol intake versus 10 years previously	313248	Neale Lab	UK Biobank (Neale Lab)	2017	0
Age at last live birth	123676	Neale Lab	UK Biobank (Neale Lab)	2017	0
Ever had stillbirth spontaneous miscarriage or termination	178474	Neale Lab	UK Biobank (Neale Lab)	2017	0
Ever taken oral contraceptive pill	180749	Neale Lab	UK Biobank (Neale Lab)	2017	0
Age started oral contraceptive pill	144113	Neale Lab	UK Biobank (Neale Lab)	2017	0
Ever used hormone-replacement therapy (HRT)	180631	Neale Lab	UK Biobank (Neale Lab)	2017	0
Bilateral oophorectomy (both ovaries removed)	178676	Neale Lab	UK Biobank (Neale Lab)	2017	0
Had other major operations	179567	Neale Lab	UK Biobank (Neale Lab)	2017	0
Type of tobacco previously smoked: Cigars or pipes	82755	Neale Lab	UK Biobank (Neale Lab)	2017	0
Number of cigarettes previously smoked daily	78291	Neale Lab	UK Biobank (Neale Lab)	2017	0
Ever stopped smoking for 6+ months	81538	Neale Lab	UK Biobank (Neale Lab)	2017	0
Breastfed as a baby	255881	Neale Lab	UK Biobank (Neale Lab)	2017	0
Number of unsuccessful stop-smoking attempts	75135	Neale Lab	UK Biobank (Neale Lab)	2017	0
Started insulin within one year diagnosis of diabetes	15397	Neale Lab	UK Biobank (Neale Lab)	2017	0
Fracture resulting from simple fall	31762	Neale Lab	UK Biobank (Neale Lab)	2017	0
Creatinine (enzymatic) in urine	327525	Neale Lab	UK Biobank (Neale Lab)	2017	0
Potassium in urine	326816	Neale Lab	UK Biobank (Neale Lab)	2017	0
Sodium in urine	326831	Neale Lab	UK Biobank (Neale Lab)	2017	0
Forced vital capacity (FVC)	307638	Neale Lab	UK Biobank (Neale Lab)	2017	0
Forced expiratory volume in 1-second (FEV1)	307638	Neale Lab	UK Biobank (Neale Lab)	2017	0
Peak expiratory flow (PEF)	307638	Neale Lab	UK Biobank (Neale Lab)	2017	0
Used an inhaler for chest within last hour	309688	Neale Lab	UK Biobank (Neale Lab)	2017	0
Hearing aid user	204240	Neale Lab	UK Biobank (Neale Lab)	2017	0
Neck/shoulder pain for 3+ months	75651	Neale Lab	UK Biobank (Neale Lab)	2017	0
Time from waking to first cigarette	23265	Neale Lab	UK Biobank (Neale Lab)	2017	0
Difficulty not smoking for 1 day	23332	Neale Lab	UK Biobank (Neale Lab)	2017	0
Mother's age at death	199690	Neale Lab	UK Biobank (Neale Lab)	2017	0
Back pain for 3+ months	84489	Neale Lab	UK Biobank (Neale Lab)	2017	0
Ever had hysterectomy (womb removed)	159679	Neale Lab	UK Biobank (Neale Lab)	2017	0
Chest pain or discomfort walking normally	51475	Neale Lab	UK Biobank (Neale Lab)	2017	0
Frequency of other exercises in last 4 weeks	161170	Neale Lab	UK Biobank (Neale Lab)	2017	0
Duration of other exercises	161301	Neale Lab	UK Biobank (Neale Lab)	2017	0
Length of menstrual cycle	30245	Neale Lab	UK Biobank (Neale Lab)	2017	0
Former alcohol drinker	21894	Neale Lab	UK Biobank (Neale Lab)	2017	0
Knee pain for 3+ months	70992	Neale Lab	UK Biobank (Neale Lab)	2017	0
Headaches for 3+ months	65583	Neale Lab	UK Biobank (Neale Lab)	2017	0
Number of pregnancy terminations	55742	Neale Lab	UK Biobank (Neale Lab)	2017	0
Number of incorrect matches in round	336881	Neale Lab	UK Biobank (Neale Lab)	2017	0
Underlying (primary) cause of death: ICD10: E85.4 Organ-limited amyloidosis	7637	Neale Lab	UK Biobank (Neale Lab)	2017	0
Underlying (primary) cause of death: ICD10: J84.1 Other interstitial pulmonary diseases with fibrosis	7637	Neale Lab	UK Biobank (Neale Lab)	2017	0
Diastolic blood pressure automated reading	317756	Neale Lab	UK Biobank (Neale Lab)	2017	0
Handedness (chirality/laterality): Left-handed	337130	Neale Lab	UK Biobank (Neale Lab)	2017	0
Systolic blood pressure automated reading	317754	Neale Lab	UK Biobank (Neale Lab)	2017	0
Heel bone mineral density (BMD) T-score automated (left)	106254	Neale Lab	UK Biobank (Neale Lab)	2017	0
Heel bone mineral density (BMD) T-score automated (right)	106251	Neale Lab	UK Biobank (Neale Lab)	2017	0
Pulse rate	110153	Neale Lab	UK Biobank (Neale Lab)	2017	0
Pulse wave reflection index	110153	Neale Lab	UK Biobank (Neale Lab)	2017	0
Pulse wave peak to peak time	110099	Neale Lab	UK Biobank (Neale Lab)	2017	0
Non-accidental death in close genetic family	105569	Neale Lab	UK Biobank (Neale Lab)	2017	0
Happiness	110935	Neale Lab	UK Biobank (Neale Lab)	2017	0
Work/job satisfaction	75840	Neale Lab	UK Biobank (Neale Lab)	2017	0
Health satisfaction	110964	Neale Lab	UK Biobank (Neale Lab)	2017	0
Handedness (chirality/laterality): Use both right and left hands equally	337130	Neale Lab	UK Biobank (Neale Lab)	2017	0
Family relationship satisfaction	110290	Neale Lab	UK Biobank (Neale Lab)	2017	0
Friendships satisfaction	110118	Neale Lab	UK Biobank (Neale Lab)	2017	0
Financial situation satisfaction	110814	Neale Lab	UK Biobank (Neale Lab)	2017	0
Ever depressed for a whole week	109229	Neale Lab	UK Biobank (Neale Lab)	2017	0
Number of depression episodes	42378	Neale Lab	UK Biobank (Neale Lab)	2017	0
Ever unenthusiastic/disinterested for a whole week	106868	Neale Lab	UK Biobank (Neale Lab)	2017	0
Ever manic/hyper for 2 days	108734	Neale Lab	UK Biobank (Neale Lab)	2017	0
Ever highly irritable/argumentative for 2 days	108925	Neale Lab	UK Biobank (Neale Lab)	2017	0
Adopted as a child	336743	Neale Lab	UK Biobank (Neale Lab)	2017	0
Shortness of breath walking on level ground	109508	Neale Lab	UK Biobank (Neale Lab)	2017	0
Leg pain on walking	110337	Neale Lab	UK Biobank (Neale Lab)	2017	0
Tinnitus: Yes now most or all of the time	109411	Neale Lab	UK Biobank (Neale Lab)	2017	0
Tinnitus: Yes now some of the time	109411	Neale Lab	UK Biobank (Neale Lab)	2017	0
Tinnitus: Yes but not now but have in the past	109411	Neale Lab	UK Biobank (Neale Lab)	2017	0
Noisy workplace	110439	Neale Lab	UK Biobank (Neale Lab)	2017	0
Loud music exposure frequency	109889	Neale Lab	UK Biobank (Neale Lab)	2017	0
Maternal smoking around birth	289727	Neale Lab	UK Biobank (Neale Lab)	2017	0
Number of older siblings	95618	Neale Lab	UK Biobank (Neale Lab)	2017	0
Average weekly intake of other alcoholic drinks	79291	Neale Lab	UK Biobank (Neale Lab)	2017	0
Maximum workload during fitness test	49623	Neale Lab	UK Biobank (Neale Lab)	2017	0
Maximum heart rate during fitness test	49610	Neale Lab	UK Biobank (Neale Lab)	2017	0
Target heart rate achieved	49623	Neale Lab	UK Biobank (Neale Lab)	2017	0
Number of trend entries	49623	Neale Lab	UK Biobank (Neale Lab)	2017	0
Duration of fitness test	49623	Neale Lab	UK Biobank (Neale Lab)	2017	0
Qualifications: College or University degree	334070	Neale Lab	UK Biobank (Neale Lab)	2017	0
Qualifications: A levels/AS levels or equivalent	334070	Neale Lab	UK Biobank (Neale Lab)	2017	0
Duration of light DIY	168725	Neale Lab	UK Biobank (Neale Lab)	2017	0
Father still alive	328694	Neale Lab	UK Biobank (Neale Lab)	2017	0
Qualifications: O levels/GCSEs or equivalent	334070	Neale Lab	UK Biobank (Neale Lab)	2017	0
Qualifications: CSEs or equivalent	334070	Neale Lab	UK Biobank (Neale Lab)	2017	0
Qualifications: NVQ or HND or HNC or equivalent	334070	Neale Lab	UK Biobank (Neale Lab)	2017	0
Qualifications: Other professional qualifications eg: nursing teaching	334070	Neale Lab	UK Biobank (Neale Lab)	2017	0
Current employment status: In paid employment or self-employed	336252	Neale Lab	UK Biobank (Neale Lab)	2017	0
Current employment status: Retired	336252	Neale Lab	UK Biobank (Neale Lab)	2017	0
Current employment status: Looking after home and/or family	336252	Neale Lab	UK Biobank (Neale Lab)	2017	0
Current employment status: Unable to work because of sickness or disability	336252	Neale Lab	UK Biobank (Neale Lab)	2017	0
Current employment status: Doing unpaid or voluntary work	336252	Neale Lab	UK Biobank (Neale Lab)	2017	0
Transport type for commuting to job workplace: Car/motor vehicle	177550	Neale Lab	UK Biobank (Neale Lab)	2017	0
Father's age at death	248726	Neale Lab	UK Biobank (Neale Lab)	2017	0
Transport type for commuting to job workplace: Walk	177550	Neale Lab	UK Biobank (Neale Lab)	2017	0
Transport type for commuting to job workplace: Public transport	177550	Neale Lab	UK Biobank (Neale Lab)	2017	0
Transport type for commuting to job workplace: Cycle	177550	Neale Lab	UK Biobank (Neale Lab)	2017	0
Illness injury bereavement stress in last 2 years: Serious illness injury or assault to yourself	335219	Neale Lab	UK Biobank (Neale Lab)	2017	0
Illness injury bereavement stress in last 2 years: Serious illness injury or assault of a close relative	335219	Neale Lab	UK Biobank (Neale Lab)	2017	0
Illness injury bereavement stress in last 2 years: Death of a close relative	335219	Neale Lab	UK Biobank (Neale Lab)	2017	0
Illness injury bereavement stress in last 2 years: Marital separation/divorce	335219	Neale Lab	UK Biobank (Neale Lab)	2017	0
Illness injury bereavement stress in last 2 years: Financial difficulties	335219	Neale Lab	UK Biobank (Neale Lab)	2017	0
Reason for glasses/contact lenses: For short-sightedness i.e. only or mainly for distance viewing such as driving cinema etc (called 'myopia')	335700	Neale Lab	UK Biobank (Neale Lab)	2017	0
Number of full brothers	332194	Neale Lab	UK Biobank (Neale Lab)	2017	0
Reason for glasses/contact lenses: For long-sightedness i.e. for distance and near but particularly for near tasks like reading (called 'hypermetropia')	335700	Neale Lab	UK Biobank (Neale Lab)	2017	0
Reason for glasses/contact lenses: For just reading/near work as you are getting older (called 'presbyopia')	335700	Neale Lab	UK Biobank (Neale Lab)	2017	0
Reason for glasses/contact lenses: For 'astigmatism'	335700	Neale Lab	UK Biobank (Neale Lab)	2017	0
Eye problems/disorders: Diabetes related eye disease	108817	Neale Lab	UK Biobank (Neale Lab)	2017	0
Eye problems/disorders: Glaucoma	108817	Neale Lab	UK Biobank (Neale Lab)	2017	0
Eye problems/disorders: Injury or trauma resulting in loss of vision	108817	Neale Lab	UK Biobank (Neale Lab)	2017	0
Eye problems/disorders: Cataract	108817	Neale Lab	UK Biobank (Neale Lab)	2017	0
Mouth/teeth dental problems: Mouth ulcers	336138	Neale Lab	UK Biobank (Neale Lab)	2017	0
Mouth/teeth dental problems: Painful gums	336138	Neale Lab	UK Biobank (Neale Lab)	2017	0
Number of full sisters	332255	Neale Lab	UK Biobank (Neale Lab)	2017	0
Mouth/teeth dental problems: Bleeding gums	336138	Neale Lab	UK Biobank (Neale Lab)	2017	0
Mouth/teeth dental problems: Loose teeth	336138	Neale Lab	UK Biobank (Neale Lab)	2017	0
Mouth/teeth dental problems: Toothache	336138	Neale Lab	UK Biobank (Neale Lab)	2017	0
Mouth/teeth dental problems: Dentures	336138	Neale Lab	UK Biobank (Neale Lab)	2017	0
Vascular/heart problems diagnosed by doctor: Angina	336683	Neale Lab	UK Biobank (Neale Lab)	2017	0
Vascular/heart problems diagnosed by doctor: High blood pressure	336683	Neale Lab	UK Biobank (Neale Lab)	2017	0
Fractured bone site(s): Ankle	335546	Neale Lab	UK Biobank (Neale Lab)	2017	0
Fractured bone site(s): Wrist	335546	Neale Lab	UK Biobank (Neale Lab)	2017	0
Townsend deprivation index at recruitment	336798	Neale Lab	UK Biobank (Neale Lab)	2017	0
Fractured bone site(s): Arm	335546	Neale Lab	UK Biobank (Neale Lab)	2017	0
Fractured bone site(s): Other bones	335546	Neale Lab	UK Biobank (Neale Lab)	2017	0
Blood clot DVT bronchitis emphysema asthma rhinitis eczema allergy diagnosed by doctor: Blood clot in the leg (DVT)	336782	Neale Lab	UK Biobank (Neale Lab)	2017	0
Blood clot DVT bronchitis emphysema asthma rhinitis eczema allergy diagnosed by doctor: Emphysema/chronic bronchitis	336782	Neale Lab	UK Biobank (Neale Lab)	2017	0
Blood clot DVT bronchitis emphysema asthma rhinitis eczema allergy diagnosed by doctor: Blood clot in the lung	336782	Neale Lab	UK Biobank (Neale Lab)	2017	0
Blood clot DVT bronchitis emphysema asthma rhinitis eczema allergy diagnosed by doctor: Hayfever allergic rhinitis or eczema	336782	Neale Lab	UK Biobank (Neale Lab)	2017	0
Medication for cholesterol blood pressure diabetes or take exogenous hormones: Cholesterol lowering medication	180203	Neale Lab	UK Biobank (Neale Lab)	2017	0
Mood swings	329428	Neale Lab	UK Biobank (Neale Lab)	2017	0
Medication for cholesterol blood pressure diabetes or take exogenous hormones: Blood pressure medication	180203	Neale Lab	UK Biobank (Neale Lab)	2017	0
Medication for cholesterol blood pressure diabetes or take exogenous hormones: Hormone replacement therapy	180203	Neale Lab	UK Biobank (Neale Lab)	2017	0
Medication for pain relief constipation heartburn: Aspirin	333581	Neale Lab	UK Biobank (Neale Lab)	2017	0
Medication for pain relief constipation heartburn: Ibuprofen (e.g. Nurofen)	333581	Neale Lab	UK Biobank (Neale Lab)	2017	0
Medication for pain relief constipation heartburn: Paracetamol	333581	Neale Lab	UK Biobank (Neale Lab)	2017	0
Medication for pain relief constipation heartburn: Omeprazole (e.g. Zanprol)	333581	Neale Lab	UK Biobank (Neale Lab)	2017	0
Medication for pain relief constipation heartburn: Laxatives (e.g. Dulcolax Senokot)	333581	Neale Lab	UK Biobank (Neale Lab)	2017	0
Vitamin and mineral supplements: Vitamin A	335591	Neale Lab	UK Biobank (Neale Lab)	2017	0
Miserableness	331856	Neale Lab	UK Biobank (Neale Lab)	2017	0
Vitamin and mineral supplements: Vitamin B	335591	Neale Lab	UK Biobank (Neale Lab)	2017	0
Vitamin and mineral supplements: Vitamin C	335591	Neale Lab	UK Biobank (Neale Lab)	2017	0
Vitamin and mineral supplements: Vitamin D	335591	Neale Lab	UK Biobank (Neale Lab)	2017	0
Vitamin and mineral supplements: Vitamin E	335591	Neale Lab	UK Biobank (Neale Lab)	2017	0
Vitamin and mineral supplements: Multivitamins +/- minerals	335591	Neale Lab	UK Biobank (Neale Lab)	2017	0
Why stopped smoking: Doctor's advice	82082	Neale Lab	UK Biobank (Neale Lab)	2017	0
Why stopped smoking: Health precaution	82082	Neale Lab	UK Biobank (Neale Lab)	2017	0
Why reduced smoking: Illness or ill health	10503	Neale Lab	UK Biobank (Neale Lab)	2017	0
Pain type(s) experienced in last month: Headache	336650	Neale Lab	UK Biobank (Neale Lab)	2017	0
Irritability	322668	Neale Lab	UK Biobank (Neale Lab)	2017	0
Pain type(s) experienced in last month: Facial pain	336650	Neale Lab	UK Biobank (Neale Lab)	2017	0
Pain type(s) experienced in last month: Neck or shoulder pain	336650	Neale Lab	UK Biobank (Neale Lab)	2017	0
Pain type(s) experienced in last month: Back pain	336650	Neale Lab	UK Biobank (Neale Lab)	2017	0
Pain type(s) experienced in last month: Stomach or abdominal pain	336650	Neale Lab	UK Biobank (Neale Lab)	2017	0
Pain type(s) experienced in last month: Hip pain	336650	Neale Lab	UK Biobank (Neale Lab)	2017	0
Pain type(s) experienced in last month: Knee pain	336650	Neale Lab	UK Biobank (Neale Lab)	2017	0
Pain type(s) experienced in last month: Pain all over the body	336650	Neale Lab	UK Biobank (Neale Lab)	2017	0
Types of transport used (excluding work): Car/motor vehicle	335650	Neale Lab	UK Biobank (Neale Lab)	2017	0
Types of transport used (excluding work): Walk	335650	Neale Lab	UK Biobank (Neale Lab)	2017	0
Sensitivity / hurt feelings	327832	Neale Lab	UK Biobank (Neale Lab)	2017	0
Types of transport used (excluding work): Public transport	335650	Neale Lab	UK Biobank (Neale Lab)	2017	0
Types of transport used (excluding work): Cycle	335650	Neale Lab	UK Biobank (Neale Lab)	2017	0
Types of physical activity in last 4 weeks: Walking for pleasure (not as a means of transport)	335599	Neale Lab	UK Biobank (Neale Lab)	2017	0
Types of physical activity in last 4 weeks: Other exercises (eg: swimming cycling keep fit bowling)	335599	Neale Lab	UK Biobank (Neale Lab)	2017	0
Types of physical activity in last 4 weeks: Strenuous sports	335599	Neale Lab	UK Biobank (Neale Lab)	2017	0
Types of physical activity in last 4 weeks: Light DIY (eg: pruning watering the lawn)	335599	Neale Lab	UK Biobank (Neale Lab)	2017	0
Types of physical activity in last 4 weeks: Heavy DIY (eg: weeding lawn mowing carpentry digging)	335599	Neale Lab	UK Biobank (Neale Lab)	2017	0
Medication for cholesterol blood pressure or diabetes: Cholesterol lowering medication	154702	Neale Lab	UK Biobank (Neale Lab)	2017	0
Fed-up feelings	330549	Neale Lab	UK Biobank (Neale Lab)	2017	0
Medication for cholesterol blood pressure or diabetes: Blood pressure medication	154702	Neale Lab	UK Biobank (Neale Lab)	2017	0
Medication for cholesterol blood pressure or diabetes: Insulin	154702	Neale Lab	UK Biobank (Neale Lab)	2017	0
Mineral and other dietary supplements: Fish oil (including cod liver oil)	336314	Neale Lab	UK Biobank (Neale Lab)	2017	0
Mineral and other dietary supplements: Glucosamine	336314	Neale Lab	UK Biobank (Neale Lab)	2017	0
Mineral and other dietary supplements: Calcium	336314	Neale Lab	UK Biobank (Neale Lab)	2017	0
Length of working week for main job	188166	Neale Lab	UK Biobank (Neale Lab)	2017	0
Frequency of travelling from home to job workplace	190557	Neale Lab	UK Biobank (Neale Lab)	2017	0
Time spent watching television (TV)	319740	Neale Lab	UK Biobank (Neale Lab)	2017	0
Nervous feelings	328725	Neale Lab	UK Biobank (Neale Lab)	2017	0
Heel bone mineral density (BMD) T-score automated	194398	Neale Lab	UK Biobank (Neale Lab)	2017	0
Distance between home and job workplace	161121	Neale Lab	UK Biobank (Neale Lab)	2017	0
Job involves mainly walking or standing	190606	Neale Lab	UK Biobank (Neale Lab)	2017	0
Job involves heavy manual or physical work	190643	Neale Lab	UK Biobank (Neale Lab)	2017	0
Job involves shift work	190442	Neale Lab	UK Biobank (Neale Lab)	2017	0
Age completed full time education	226899	Neale Lab	UK Biobank (Neale Lab)	2017	0
Number of days/week walked 10+ minutes	331654	Neale Lab	UK Biobank (Neale Lab)	2017	0
Duration of walks	288266	Neale Lab	UK Biobank (Neale Lab)	2017	0
Number of days/week of moderate physical activity 10+ minutes	321309	Neale Lab	UK Biobank (Neale Lab)	2017	0
Duration of moderate activity	251031	Neale Lab	UK Biobank (Neale Lab)	2017	0
Worrier / anxious feelings	328717	Neale Lab	UK Biobank (Neale Lab)	2017	0
No-wear time bias adjusted acceleration standard deviation	72615	Neale Lab	UK Biobank (Neale Lab)	2017	0
Number of days/week of vigorous physical activity 10+ minutes	321533	Neale Lab	UK Biobank (Neale Lab)	2017	0
Duration of vigorous activity	183731	Neale Lab	UK Biobank (Neale Lab)	2017	0
Usual walking pace	335349	Neale Lab	UK Biobank (Neale Lab)	2017	0
Frequency of stair climbing in last 4 weeks	334169	Neale Lab	UK Biobank (Neale Lab)	2017	0
Frequency of walking for pleasure in last 4 weeks	240924	Neale Lab	UK Biobank (Neale Lab)	2017	0
Duration walking for pleasure	240788	Neale Lab	UK Biobank (Neale Lab)	2017	0
Diagnoses - main ICD10: B37 Candidiasis	337199	Neale Lab	UK Biobank (Neale Lab)	2017	0
Diagnoses - main ICD10: C44 Other malignant neoplasms of skin	337199	Neale Lab	UK Biobank (Neale Lab)	2017	0
Diagnoses - main ICD10: C50 Malignant neoplasm of breast	337199	Neale Lab	UK Biobank (Neale Lab)	2017	0
Tense / 'highly strung'	327232	Neale Lab	UK Biobank (Neale Lab)	2017	0
Diagnoses - main ICD10: C61 Malignant neoplasm of prostate	337199	Neale Lab	UK Biobank (Neale Lab)	2017	0
Diagnoses - main ICD10: D12 Benign neoplasm of colon rectum anus and anal canal	337199	Neale Lab	UK Biobank (Neale Lab)	2017	0
Diagnoses - main ICD10: D25 Leiomyoma of uterus	337199	Neale Lab	UK Biobank (Neale Lab)	2017	0
Diagnoses - main ICD10: E03 Other hypothyroidism	337199	Neale Lab	UK Biobank (Neale Lab)	2017	0
Diagnoses - main ICD10: E04 Other non-toxic goitre	337199	Neale Lab	UK Biobank (Neale Lab)	2017	0
Diagnoses - main ICD10: F43 Reaction to severe stress and adjustment disorders	337199	Neale Lab	UK Biobank (Neale Lab)	2017	0
Diagnoses - main ICD10: G47 Sleep disorders	337199	Neale Lab	UK Biobank (Neale Lab)	2017	0
Diagnoses - main ICD10: G56 Mononeuropathies of upper limb	337199	Neale Lab	UK Biobank (Neale Lab)	2017	0
Diagnoses - main ICD10: H25 Senile cataract	337199	Neale Lab	UK Biobank (Neale Lab)	2017	0
Worry too long after embarrassment	323766	Neale Lab	UK Biobank (Neale Lab)	2017	0
Diagnoses - main ICD10: H26 Other cataract	337199	Neale Lab	UK Biobank (Neale Lab)	2017	0
Diagnoses - main ICD10: I10 Essential (primary) hypertension	337199	Neale Lab	UK Biobank (Neale Lab)	2017	0
Diagnoses - main ICD10: I20 Angina pectoris	337199	Neale Lab	UK Biobank (Neale Lab)	2017	0
Diagnoses - main ICD10: I30 Acute pericarditis	337199	Neale Lab	UK Biobank (Neale Lab)	2017	0
Diagnoses - main ICD10: I48 Atrial fibrillation and flutter	337199	Neale Lab	UK Biobank (Neale Lab)	2017	0
Diagnoses - main ICD10: I80 Phlebitis and thrombophlebitis	337199	Neale Lab	UK Biobank (Neale Lab)	2017	0
Diagnoses - main ICD10: I83 Varicose veins of lower extremities	337199	Neale Lab	UK Biobank (Neale Lab)	2017	0
Diagnoses - main ICD10: I84 Haemorrhoids	337199	Neale Lab	UK Biobank (Neale Lab)	2017	0
Diagnoses - main ICD10: J22 Unspecified acute lower respiratory infection	337199	Neale Lab	UK Biobank (Neale Lab)	2017	0
Diagnoses - main ICD10: J33 Nasal polyp	337199	Neale Lab	UK Biobank (Neale Lab)	2017	0
Diagnoses - main ICD10: J34 Other disorders of nose and nasal sinuses	337199	Neale Lab	UK Biobank (Neale Lab)	2017	0
Diagnoses - main ICD10: J44 Other chronic obstructive pulmonary disease	337199	Neale Lab	UK Biobank (Neale Lab)	2017	0
Diagnoses - main ICD10: K20 Oesophagitis	337199	Neale Lab	UK Biobank (Neale Lab)	2017	0
Diagnoses - main ICD10: K21 Gastro-oesophageal reflux disease	337199	Neale Lab	UK Biobank (Neale Lab)	2017	0
Diagnoses - main ICD10: K22 Other diseases of oesophagus	337199	Neale Lab	UK Biobank (Neale Lab)	2017	0
Diagnoses - main ICD10: K29 Gastritis and duodenitis	337199	Neale Lab	UK Biobank (Neale Lab)	2017	0
Diagnoses - main ICD10: K35 Acute appendicitis	337199	Neale Lab	UK Biobank (Neale Lab)	2017	0
Diagnoses - main ICD10: K40 Inguinal hernia	337199	Neale Lab	UK Biobank (Neale Lab)	2017	0
Cancer code self-reported: breast cancer	337159	Neale Lab	UK Biobank (Neale Lab)	2017	0
Diagnoses - main ICD10: K43 Ventral hernia	337199	Neale Lab	UK Biobank (Neale Lab)	2017	0
Diagnoses - main ICD10: K44 Diaphragmatic hernia	337199	Neale Lab	UK Biobank (Neale Lab)	2017	0
Diagnoses - main ICD10: K52 Other non-infective gastro-enteritis and colitis	337199	Neale Lab	UK Biobank (Neale Lab)	2017	0
Diagnoses - main ICD10: K57 Diverticular disease of intestine	337199	Neale Lab	UK Biobank (Neale Lab)	2017	0
Diagnoses - main ICD10: K60 Fissure and fistula of anal and rectal regions	337199	Neale Lab	UK Biobank (Neale Lab)	2017	0
Diagnoses - main ICD10: K62 Other diseases of anus and rectum	337199	Neale Lab	UK Biobank (Neale Lab)	2017	0
Diagnoses - main ICD10: K76 Other diseases of liver	337199	Neale Lab	UK Biobank (Neale Lab)	2017	0
Diagnoses - main ICD10: K80 Cholelithiasis	337199	Neale Lab	UK Biobank (Neale Lab)	2017	0
Cancer code self-reported: small intestine/small bowel cancer	337159	Neale Lab	UK Biobank (Neale Lab)	2017	0
Diagnoses - main ICD10: L03 Cellulitis	337199	Neale Lab	UK Biobank (Neale Lab)	2017	0
Diagnoses - main ICD10: M16 Coxarthrosis [arthrosis of hip]	337199	Neale Lab	UK Biobank (Neale Lab)	2017	0
Diagnoses - main ICD10: M17 Gonarthrosis [arthrosis of knee]	337199	Neale Lab	UK Biobank (Neale Lab)	2017	0
Diagnoses - main ICD10: M20 Acquired deformities of fingers and toes	337199	Neale Lab	UK Biobank (Neale Lab)	2017	0
Diagnoses - main ICD10: M21 Other acquired deformities of limbs	337199	Neale Lab	UK Biobank (Neale Lab)	2017	0
Diagnoses - main ICD10: M23 Internal derangement of knee	337199	Neale Lab	UK Biobank (Neale Lab)	2017	0
Diagnoses - main ICD10: M24 Other specific joint derangements	337199	Neale Lab	UK Biobank (Neale Lab)	2017	0
Diagnoses - main ICD10: M25 Other joint disorders not elsewhere classified	337199	Neale Lab	UK Biobank (Neale Lab)	2017	0
Diagnoses - main ICD10: M54 Dorsalgia	337199	Neale Lab	UK Biobank (Neale Lab)	2017	0
Cancer code self-reported: prostate cancer	337159	Neale Lab	UK Biobank (Neale Lab)	2017	0
Diagnoses - main ICD10: M67 Other disorders of synovium and tendon	337199	Neale Lab	UK Biobank (Neale Lab)	2017	0
Diagnoses - main ICD10: M70 Soft tissue disorders related to use overuse and pressure	337199	Neale Lab	UK Biobank (Neale Lab)	2017	0
Diagnoses - main ICD10: M72 Fibroblastic disorders	337199	Neale Lab	UK Biobank (Neale Lab)	2017	0
Diagnoses - main ICD10: N19 Unspecified renal failure	337199	Neale Lab	UK Biobank (Neale Lab)	2017	0
Diagnoses - main ICD10: N20 Calculus of kidney and ureter	337199	Neale Lab	UK Biobank (Neale Lab)	2017	0
Diagnoses - main ICD10: N32 Other disorders of bladder	337199	Neale Lab	UK Biobank (Neale Lab)	2017	0
Diagnoses - main ICD10: N40 Hyperplasia of prostate	337199	Neale Lab	UK Biobank (Neale Lab)	2017	0
Diagnoses - main ICD10: N81 Female genital prolapse	337199	Neale Lab	UK Biobank (Neale Lab)	2017	0
Diagnoses - main ICD10: N92 Excessive frequent and irregular menstruation	337199	Neale Lab	UK Biobank (Neale Lab)	2017	0
Diagnoses - main ICD10: O75 Other complications of labour and delivery not elsewhere classified	337199	Neale Lab	UK Biobank (Neale Lab)	2017	0
Cancer code self-reported: malignant melanoma	337159	Neale Lab	UK Biobank (Neale Lab)	2017	0
Diagnoses - main ICD10: R04 Haemorrhage from respiratory passages	337199	Neale Lab	UK Biobank (Neale Lab)	2017	0
Diagnoses - main ICD10: R07 Pain in throat and chest	337199	Neale Lab	UK Biobank (Neale Lab)	2017	0
Diagnoses - main ICD10: R10 Abdominal and pelvic pain	337199	Neale Lab	UK Biobank (Neale Lab)	2017	0
Diagnoses - main ICD10: R11 Nausea and vomiting	337199	Neale Lab	UK Biobank (Neale Lab)	2017	0
Diagnoses - main ICD10: R14 Flatulence and related conditions	337199	Neale Lab	UK Biobank (Neale Lab)	2017	0
Diagnoses - main ICD10: R31 Unspecified haematuria	337199	Neale Lab	UK Biobank (Neale Lab)	2017	0
Diagnoses - main ICD10: R35 Polyuria	337199	Neale Lab	UK Biobank (Neale Lab)	2017	0
Diagnoses - main ICD10: R55 Syncope and collapse	337199	Neale Lab	UK Biobank (Neale Lab)	2017	0
Diagnoses - main ICD10: R69 Unknown and unspecified causes of morbidity	337199	Neale Lab	UK Biobank (Neale Lab)	2017	0
Diagnoses - main ICD10: S09 Other and unspecified injuries of head	337199	Neale Lab	UK Biobank (Neale Lab)	2017	0
Cancer code self-reported: basal cell carcinoma	337159	Neale Lab	UK Biobank (Neale Lab)	2017	0
Diagnoses - main ICD10: S52 Fracture of forearm	337199	Neale Lab	UK Biobank (Neale Lab)	2017	0
Diagnoses - main ICD10: S66 Injury of muscle and tendon at wrist and hand level	337199	Neale Lab	UK Biobank (Neale Lab)	2017	0
Diagnoses - main ICD10: S76 Injury of muscle and tendon at hip and thigh level	337199	Neale Lab	UK Biobank (Neale Lab)	2017	0
Diagnoses - main ICD10: T84 Complications of internal orthopaedic prosthetic devices implants and grafts	337199	Neale Lab	UK Biobank (Neale Lab)	2017	0
Diagnoses - main ICD10: Z09 Follow-up examination after treatment for conditions other than malignant neoplasms	337199	Neale Lab	UK Biobank (Neale Lab)	2017	0
Diagnoses - main ICD10: Z47 Other orthopaedic follow-up care	337199	Neale Lab	UK Biobank (Neale Lab)	2017	0
Diagnoses - main ICD10: Z80 Family history of malignant neoplasm	337199	Neale Lab	UK Biobank (Neale Lab)	2017	0
Diagnoses - main ICD10: K30 Dyspepsia	337199	Neale Lab	UK Biobank (Neale Lab)	2017	0
Time spent using computer	261987	Neale Lab	UK Biobank (Neale Lab)	2017	0
Cancer code self-reported: squamous cell carcinoma	337159	Neale Lab	UK Biobank (Neale Lab)	2017	0
Non-cancer illness code self-reported: hypertension	337159	Neale Lab	UK Biobank (Neale Lab)	2017	0
Non-cancer illness code self-reported: angina	337159	Neale Lab	UK Biobank (Neale Lab)	2017	0
Non-cancer illness code self-reported: pulmonary embolism +/- dvt	337159	Neale Lab	UK Biobank (Neale Lab)	2017	0
Non-cancer illness code self-reported: deep venous thrombosis (dvt)	337159	Neale Lab	UK Biobank (Neale Lab)	2017	0
Non-cancer illness code self-reported: chronic obstructive airways disease/copd	337159	Neale Lab	UK Biobank (Neale Lab)	2017	0
Non-cancer illness code self-reported: emphysema/chronic bronchitis	337159	Neale Lab	UK Biobank (Neale Lab)	2017	0
Non-cancer illness code self-reported: sleep apnoea	337159	Neale Lab	UK Biobank (Neale Lab)	2017	0
Time spent driving	224813	Neale Lab	UK Biobank (Neale Lab)	2017	0
Non-cancer illness code self-reported: gastro-oesophageal reflux (gord) / gastric reflux	337159	Neale Lab	UK Biobank (Neale Lab)	2017	0
Non-cancer illness code self-reported: cholelithiasis/gall stones	337159	Neale Lab	UK Biobank (Neale Lab)	2017	0
Non-cancer illness code self-reported: kidney stone/ureter stone/bladder stone	337159	Neale Lab	UK Biobank (Neale Lab)	2017	0
Non-cancer illness code self-reported: bladder problem (not cancer)	337159	Neale Lab	UK Biobank (Neale Lab)	2017	0
Non-cancer illness code self-reported: diabetes	337159	Neale Lab	UK Biobank (Neale Lab)	2017	0
Non-cancer illness code self-reported: hyperthyroidism/thyrotoxicosis	337159	Neale Lab	UK Biobank (Neale Lab)	2017	0
Non-cancer illness code self-reported: hypothyroidism/myxoedema	337159	Neale Lab	UK Biobank (Neale Lab)	2017	0
Non-cancer illness code self-reported: migraine	337159	Neale Lab	UK Biobank (Neale Lab)	2017	0
Non-cancer illness code self-reported: glaucoma	337159	Neale Lab	UK Biobank (Neale Lab)	2017	0
Drive faster than motorway speed limit	306030	Neale Lab	UK Biobank (Neale Lab)	2017	0
Non-cancer illness code self-reported: retinal detachment	337159	Neale Lab	UK Biobank (Neale Lab)	2017	0
Non-cancer illness code self-reported: depression	337159	Neale Lab	UK Biobank (Neale Lab)	2017	0
Non-cancer illness code self-reported: anxiety/panic attacks	337159	Neale Lab	UK Biobank (Neale Lab)	2017	0
Non-cancer illness code self-reported: mania/bipolar disorder/manic depression	337159	Neale Lab	UK Biobank (Neale Lab)	2017	0
Non-cancer illness code self-reported: bone disorder	337159	Neale Lab	UK Biobank (Neale Lab)	2017	0
Non-cancer illness code self-reported: back problem	337159	Neale Lab	UK Biobank (Neale Lab)	2017	0
Non-cancer illness code self-reported: joint disorder	337159	Neale Lab	UK Biobank (Neale Lab)	2017	0
Non-cancer illness code self-reported: osteoporosis	337159	Neale Lab	UK Biobank (Neale Lab)	2017	0
Non-cancer illness code self-reported: ankylosing spondylitis	337159	Neale Lab	UK Biobank (Neale Lab)	2017	0
Non-cancer illness code self-reported: iron deficiency anaemia	337159	Neale Lab	UK Biobank (Neale Lab)	2017	0
Sleep duration	335410	Neale Lab	UK Biobank (Neale Lab)	2017	0
Non-cancer illness code self-reported: pernicious anaemia	337159	Neale Lab	UK Biobank (Neale Lab)	2017	0
Non-cancer illness code self-reported: uterine fibroids	337159	Neale Lab	UK Biobank (Neale Lab)	2017	0
Non-cancer illness code self-reported: vaginal prolapse/uterine prolapse	337159	Neale Lab	UK Biobank (Neale Lab)	2017	0
Non-cancer illness code self-reported: allergy or anaphylactic reaction to drug	337159	Neale Lab	UK Biobank (Neale Lab)	2017	0
Non-cancer illness code self-reported: hayfever/allergic rhinitis	337159	Neale Lab	UK Biobank (Neale Lab)	2017	0
Non-cancer illness code self-reported: enlarged prostate	337159	Neale Lab	UK Biobank (Neale Lab)	2017	0
Non-cancer illness code self-reported: muscle or soft tissue injuries	337159	Neale Lab	UK Biobank (Neale Lab)	2017	0
Non-cancer illness code self-reported: nasal polyps	337159	Neale Lab	UK Biobank (Neale Lab)	2017	0
Non-cancer illness code self-reported: hypopituitarism	337159	Neale Lab	UK Biobank (Neale Lab)	2017	0

## Sheet: Table S3
Table S3. Two-sample Mendelian randomization analysis between DNA methylation at birth and complex traits
CpG - CpG site, MR Base ID - unique ID used for complex trait in the MR-Base platform, MR method - Mendelian randomization approach used, nSNPs - number of SNPs used in the analysis, Island location - CpG island co-ordinates, CpG CHR - CpG chromosome, CpG Pos - CpG base position, Cis or Trans - whether SNP is a cis-mQTL (i.e. within a 1MB distance from the associated CpG site) or a trans-mQTL (ov…
CpG	MR Base ID	Complex trait	MR method	nSNPs	MR Beta	MR SE	MR P	SNP	CpG CHR	CpG Pos	Gene	Island location	Gene location	Cis or Trans
cg18089426	1095	Age at menarche || id:1095	Wald ratio	1	0.0994603	0.0186052	9e-08	rs12881545	14	101175970		Island		cis
cg02812767	UKB-a:337	Forced expiratory volume in 1-second (FEV1) || id:UKB-a:337	Wald ratio	1	-0.040054	0.00580139	5.05e-12	rs16958477	15	74218468	LOXL1	N_Shore	TSS1500	cis
cg06105699	UKB-a:337	Forced expiratory volume in 1-second (FEV1) || id:UKB-a:337	Wald ratio	1	0.0526355	0.00676604	7.29e-15	rs35344256	17	79971436	ASPSCR1		Body	cis
cg14150774	UKB-a:337	Forced expiratory volume in 1-second (FEV1) || id:UKB-a:337	Wald ratio	1	0.0360975	0.00573466	3.08e-10	rs36094334	9	139138057	QSOX2	N_Shelf	TSS1500	cis
cg25313468	UKB-a:337	Forced expiratory volume in 1-second (FEV1) || id:UKB-a:337	Wald ratio	1	-0.0302229	0.00553911	4.86e-08	rs3796529	4	57773308	REST	N_Shore	TSS1500	cis
cg02812767	UKB-a:336	Forced vital capacity (FVC) || id:UKB-a:336	Wald ratio	1	-0.0505688	0.00550019	3.78e-20	rs16958477	15	74218468	LOXL1	N_Shore	TSS1500	cis
cg06105699	UKB-a:336	Forced vital capacity (FVC) || id:UKB-a:336	Wald ratio	1	0.0478145	0.00641523	9.11e-14	rs35344256	17	79971436	ASPSCR1		Body	cis
cg14150774	UKB-a:336	Forced vital capacity (FVC) || id:UKB-a:336	Wald ratio	1	0.0382514	0.00543717	1.99e-12	rs36094334	9	139138057	QSOX2	N_Shelf	TSS1500	cis
cg08685733	UKB-a:361	Heel bone mineral density (BMD) T-score automated (left) || id:UKB-a:361	Wald ratio	1	-0.120571	0.0167092	5.36e-13	rs2246287	17	42215609		N_Shelf		cis
cg26930078	UKB-a:361	Heel bone mineral density (BMD) T-score automated (left) || id:UKB-a:361	Wald ratio	1	0.102234	0.0134555	3.01e-14	rs228768	17	42218924	C17orf53	N_Shore	TSS1500	cis
cg08685733	UKB-a:362	Heel bone mineral density (BMD) T-score automated (right) || id:UKB-a:362	Wald ratio	1	-0.105514	0.0165973	2.05e-10	rs2246287	17	42215609		N_Shelf		cis
cg26930078	UKB-a:362	Heel bone mineral density (BMD) T-score automated (right) || id:UKB-a:362	Wald ratio	1	0.0964482	0.0133663	5.36e-13	rs228768	17	42218924	C17orf53	N_Shore	TSS1500	cis
cg08685733	UKB-a:500	Heel bone mineral density (BMD) T-score automated || id:UKB-a:500	Wald ratio	1	-0.10845	0.0125567	5.78e-18	rs2246287	17	42215609		N_Shelf		cis
cg23184042	UKB-a:500	Heel bone mineral density (BMD) T-score automated || id:UKB-a:500	Wald ratio	1	-0.037963	0.00492383	1.26e-14	rs17598132	7	96615519	DLX6AS		Body	cis
cg26930078	UKB-a:500	Heel bone mineral density (BMD) T-score automated || id:UKB-a:500	Wald ratio	1	0.0934173	0.0100522	1.5e-20	rs228768	17	42218924	C17orf53	N_Shore	TSS1500	cis
cg25313468	89	Height || id:89	Wald ratio	1	-0.0641556	0.00765728	5.37e-17	rs3796529	4	57773308	REST	N_Shore	TSS1500	cis
cg18883198	300	LDL cholesterol || id:300	Wald ratio	1	-0.0985011	0.0156011	2.72e-10	rs35431118	1	25758604	TMEM57	S_Shore	Body	cis
cg06105699	UKB-a:338	Peak expiratory flow (PEF) || id:UKB-a:338	Wald ratio	1	0.0438435	0.00703232	4.53e-10	rs35344256	17	79971436	ASPSCR1		Body	cis
cg01401641	UKB-a:360	Systolic blood pressure automated reading || id:UKB-a:360	Wald ratio	1	0.0398245	0.00677967	4.25e-09	rs17583023	19	31839171	TSHZ3	N_Shore	Body	cis
cg01401641	UKB-a:6	Time spent using computer || id:UKB-a:6	Wald ratio	1	-0.0314606	0.00591827	1.06e-07	rs17583023	19	31839171	TSHZ3	N_Shore	Body	cis
cg06070002	72	Waist-to-hip ratio || id:72	Wald ratio	1	0.0562728	0.0105925	1.08e-07	rs201309610	1	45986120	PRDX1	N_Shore	5'UTR	cis
cg01307174	UKB-a:53	Worry too long after embarrassment || id:UKB-a:53	Wald ratio	1	0.0246363	0.00442868	2.65e-08	rs2280096	3	35722556	ARPP-21		5'UTR	cis

## Sheet: Table S4
Table S4. Multiple-trait colocalization analysis where loci provide evidence of a shared causal variant for a complex trait, gene expression and DNA methylation
MR Base ID - unique ID used for complex trait in the MR-Base platform, Region - genomic co-ordinates analysed in colocalization, Gene - corresponding gene whose eQTL data was analysed, ENSG - Ensembl identifier for gene, all remaining columns display posterior probabilities of asssociation (PPA) for 15 scenarios evaluated in colocalization
CpG	MR Base ID	SNP	Chr	Region	Gene	ENSG	Complex Trait	G	G,E	G,M	G,EM	G,E,M	E	E,M	GM,E	M	GE,M	GE	GM	EM	GEM	zero
cg06105699	UKB-a:337	rs35344256	17	78934194-80934194	ASPSCR1	ENSG00000169696	Forced expiratory volume in 1-second (FEV1) || Neale Lab || 2017	3.05682e-25	2.76203e-27	2.10197e-17	2.22541e-11	8.5344e-12	8.18433e-27	2.10197e-17	8.31186e-10	2.3886e-15	7.73033e-41	3.23635e-19	9.44529e-08	2.52888e-09	1	7.73033e-31
cg06105699	UKB-a:336	rs35344256	17	78934194-80934194	ASPSCR1	ENSG00000169696	Forced vital capacity (FVC) || Neale Lab || 2017	3.05683e-25	5.60467e-27	8.50647e-16	9.00604e-10	1.73179e-11	3.31212e-25	8.50647e-16	8.31186e-10	9.66644e-14	3.1284e-39	3.23635e-19	9.44529e-08	1.02341e-07	1	3.1284e-29
cg06105699	UKB-a:338	rs35344256	17	78934194-80934194	ASPSCR1	ENSG00000169696	Peak expiratory flow (PEF) || Neale Lab || 2017	3.06e-25	2.7e-26	7.09e-15	7.5e-09	8.33e-11	2.76e-24	7.09e-15	8.31e-10	8.05e-13	5.68e-17	3.24e-19	9.45e-08	8.52e-07	0.999999	2.61e-28
cg25313468	UKB-a:337	rs3796529	4	56797414-58797414	POLR2B	ENSG00000047315	Forced expiratory volume in 1-second (FEV1) || Neale Lab || 2017	3.42185e-22	2.69693e-23	0.00175609	0.00488935	0.000179188	3.88075e-25	1.64697e-06	0.00216299	2.659e-05	0.00133945	3.73203e-22	0.0347499	7.38723e-05	0.954821	4.32533e-24
cg06105699	UKB-a:337	rs35344256	17	78934194-80934194	LRRC45	ENSG00000169683	Forced expiratory volume in 1-second (FEV1) || Neale Lab || 2017	3.34369e-19	2.94244e-21	2.29922e-11	1.99345e-11	9.09187e-06	1.47723e-26	2.29922e-11	0.000909187	2.61275e-09	2.29922e-13	2.89901e-19	0.103317	2.26528e-09	0.895765	8.45577e-25
cg06105699	UKB-a:336	rs35344256	17	78934194-80934194	LRRC45	ENSG00000169683	Forced vital capacity (FVC) || Neale Lab || 2017	3.34369e-19	2.94245e-21	9.30474e-10	8.0673e-10	9.09188e-06	5.97822e-25	9.30474e-10	0.000909187	1.05736e-07	9.30474e-12	2.89901e-19	0.103317	9.16738e-08	0.895765	3.42197e-23
cg06105699	UKB-a:338	rs35344256	17	78934194-80934194	LRRC45	ENSG00000169683	Peak expiratory flow (PEF) || Neale Lab || 2017	3.34e-19	2.94e-21	7.75e-09	6.72e-09	9.09e-06	4.98e-24	7.75e-09	0.000909185	8.81e-07	7.75e-11	2.9e-19	0.103317	7.64e-07	0.895764	2.85e-22
Footnote:
G = Genome-wide association study (GWAS) complex trait
E = Gene expression
M = DNA methylation
Examples of scenarios:
G = PPA of a single causal variant that influences the GWAS trait (G), although no causal variants in this region for either gene expression (E) or DNA methylation (M)
GE = PPA of a single causal variant that influences both the GWAS trait (G) and gene expression (E), although no causal variant in this region for DNA methylation (M)
GE,M = PPA of a single causal variant that influences both the GWAS trait (G) and gene expression (E), as well as a separate causal variant in this region responisible for changes in DNA methylation (M)
GEM = PPA of a single causal variant that influences the GWAS trait (G), gene expression (E) and DNA methylation (M)

## Sheet: Table S5
Table S5. Multiple-trait colocalization analysis where loci provide evidence of a shared causal variant for a complex trait and DNA methylation but not gene expression
MR Base ID - unique ID used for complex trait in the MR-Base platform, Region - genomic co-ordinates analysed in colocalization, Gene - corresponding gene whose eQTL data was analysed, ENSG - Ensembl identifier for gene, all remaining columns display posterior probabilities of asssociation (PPA) for 15 scenarios evaluated in colocalization
CpG	MR Base ID	SNP	Chr	Region	Gene	ENSG	Complex Trait	G	G,E	G,M	G,EM	G,E,M	E	E,M	GM,E	M	GE,M	GE	GM	EM	GEM	zero
cg06105699	UKB-a:338	rs35344256	17	78934194-80934194	PYCR1	ENSG00000183010	Peak expiratory flow (PEF) || Neale Lab || 2017	3.06e-18	2.69e-20	7.09e-08	3.54e-10	8.31e-05	2.31e-23	7.09e-08	0.00831106	8.05e-06	7.09e-10	1.53e-20	0.944439	4.02e-08	0.047159	2.61e-21
cg06105699	UKB-a:338	rs35344256	17	78934194-80934194	RAC3	ENSG00000169750	Peak expiratory flow (PEF) || Neale Lab || 2017	3.05e-18	2.68e-20	7.06e-08	3.78e-10	8.28e-05	2.3e-23	7.06e-08	0.00828269	8.02e-06	7.06e-10	1.63e-20	0.941215	4.3e-08	0.0504114	2.6e-21
cg06105699	UKB-a:338	rs35344256	17	78934194-80934194	DCXR	ENSG00000169738	Peak expiratory flow (PEF) || Neale Lab || 2017	3.05e-18	2.68e-20	7.06e-08	3.79e-10	8.28e-05	2.3e-23	7.06e-08	0.00828125	8.02e-06	7.06e-10	1.64e-20	0.941051	4.31e-08	0.0505763	2.6e-21
cg06105699	UKB-a:338	rs35344256	17	78934194-80934194	SIRT7	ENSG00000187531	Peak expiratory flow (PEF) || Neale Lab || 2017	3.03e-18	2.67e-20	7.03e-08	4.14e-10	8.24e-05	2.29e-23	7.03e-08	0.00824131	7.98e-06	7.03e-10	1.79e-20	0.936513	4.7e-08	0.0551554	2.58e-21
cg06105699	UKB-a:338	rs35344256	17	78934194-80934194	DUS1L	ENSG00000169718	Peak expiratory flow (PEF) || Neale Lab || 2017	3.02e-18	2.66e-20	7e-08	4.43e-10	8.21e-05	2.28e-23	7e-08	0.00820675	7.95e-06	7e-10	1.91e-20	0.932585	5.04e-08	0.0591177	2.57e-21
cg08685733	UKB-a:361	rs2246287	17	41232442-43232442	G6PC3	ENSG00000141349	Heel bone mineral density (BMD) T-score automated (left) || Neale Lab || 2017	0.00656853	7.03e-05	7.03e-05	7.03e-07	0.000100409	1.11e-11	1.58e-11	0.00996528	1.48e-09	3.91e-07	3.66e-05	0.931335	8.29e-12	0.051853	1.04e-09
cg08685733	UKB-a:500	rs2246287	17	41232442-43232442	G6PC3	ENSG00000141349	Heel bone mineral density (BMD) T-score automated || Neale Lab || 2017	0.00656853	7.03e-05	7.03e-05	7.03e-07	0.000100409	1.39e-14	1.97e-14	0.00996528	1.84e-12	3.91e-07	3.66e-05	0.931335	1.03e-14	0.051853	1.29e-12
cg08685733	UKB-a:362	rs2246287	17	41232442-43232442	G6PC3	ENSG00000141349	Heel bone mineral density (BMD) T-score automated (right) || Neale Lab || 2017	0.00656852	7.03e-05	7.03e-05	7.03e-07	0.000100409	1.82e-08	2.59e-08	0.00996524	2.42e-06	3.92e-07	3.66e-05	0.931331	1.35e-08	0.0518528	1.69e-06
cg08685733	UKB-a:361	rs2246287	17	41232442-43232442	UBTF	ENSG00000108312	Heel bone mineral density (BMD) T-score automated (left) || Neale Lab || 2017	0.00656735	7.03e-05	7.03e-05	7.03e-07	0.000100391	1.11e-11	1.58e-11	0.0099635	1.48e-09	3.93e-07	3.67e-05	0.931168	8.32e-12	0.0520226	1.04e-09
cg08685733	UKB-a:500	rs2246287	17	41232442-43232442	UBTF	ENSG00000108312	Heel bone mineral density (BMD) T-score automated || Neale Lab || 2017	0.00656735	7.03e-05	7.03e-05	7.03e-07	0.000100391	1.39e-14	1.97e-14	0.0099635	1.84e-12	3.93e-07	3.67e-05	0.931168	1.03e-14	0.0520226	1.29e-12
cg08685733	UKB-a:362	rs2246287	17	41232442-43232442	UBTF	ENSG00000108312	Heel bone mineral density (BMD) T-score automated (right) || Neale Lab || 2017	0.00656734	7.03e-05	7.03e-05	7.03e-07	0.000100391	1.82e-08	2.59e-08	0.00996345	2.42e-06	3.93e-07	3.67e-05	0.931164	1.36e-08	0.0520223	1.69e-06
cg06105699	UKB-a:338	rs35344256	17	78934194-80934194	GPS1	ENSG00000169727	Peak expiratory flow (PEF) || Neale Lab || 2017	2.99e-18	2.63e-20	6.93e-08	5.09e-10	8.13e-05	2.26e-23	6.93e-08	0.00813091	7.88e-06	6.93e-10	2.19e-20	0.923967	5.78e-08	0.0678125	2.55e-21
cg08685733	UKB-a:361	rs2246287	17	41232442-43232442	ATXN7L3	ENSG00000087152	Heel bone mineral density (BMD) T-score automated (left) || Neale Lab || 2017	0.00651101	6.97e-05	6.97e-05	6.97e-07	9.95e-05	1.11e-11	1.57e-11	0.00987802	1.47e-09	4.54e-07	4.24e-05	0.923179	9.6e-12	0.0601492	1.03e-09
cg08685733	UKB-a:500	rs2246287	17	41232442-43232442	ATXN7L3	ENSG00000087152	Heel bone mineral density (BMD) T-score automated || Neale Lab || 2017	0.00651101	6.97e-05	6.97e-05	6.97e-07	9.95e-05	1.38e-14	1.95e-14	0.00987802	1.82e-12	4.54e-07	4.24e-05	0.923179	1.19e-14	0.0601492	1.28e-12
cg08685733	UKB-a:362	rs2246287	17	41232442-43232442	ATXN7L3	ENSG00000087152	Heel bone mineral density (BMD) T-score automated (right) || Neale Lab || 2017	0.006511	6.97e-05	6.97e-05	6.97e-07	9.95e-05	1.81e-08	2.57e-08	0.00987798	2.4e-06	4.54e-07	4.24e-05	0.923175	1.57e-08	0.060149	1.68e-06
cg06105699	UKB-a:338	rs35344256	17	78934194-80934194	FASN	ENSG00000169710	Peak expiratory flow (PEF) || Neale Lab || 2017	2.98e-18	2.62e-20	6.91e-08	5.35e-10	8.1e-05	2.25e-23	6.91e-08	0.00810021	7.85e-06	6.91e-10	2.31e-20	0.920478	6.08e-08	0.0713325	2.54e-21
cg08685733	UKB-a:361	rs2246287	17	41232442-43232442	TMUB2	ENSG00000168591	Heel bone mineral density (BMD) T-score automated (left) || Neale Lab || 2017	0.00641662	6.87e-05	6.87e-05	6.87e-07	9.81e-05	1.09e-11	1.55e-11	0.00973481	1.45e-09	5.57e-07	5.2e-05	0.909796	1.17e-11	0.0737642	1.01e-09
cg08685733	UKB-a:500	rs2246287	17	41232442-43232442	TMUB2	ENSG00000168591	Heel bone mineral density (BMD) T-score automated || Neale Lab || 2017	0.00641662	6.87e-05	6.87e-05	6.87e-07	9.81e-05	1.36e-14	1.92e-14	0.00973481	1.8e-12	5.57e-07	5.2e-05	0.909796	1.46e-14	0.0737642	1.26e-12
cg08685733	UKB-a:362	rs2246287	17	41232442-43232442	TMUB2	ENSG00000168591	Heel bone mineral density (BMD) T-score automated (right) || Neale Lab || 2017	0.00641661	6.87e-05	6.87e-05	6.87e-07	9.81e-05	1.78e-08	2.53e-08	0.00973477	2.36e-06	5.57e-07	5.2e-05	0.909792	1.92e-08	0.0737639	1.65e-06
cg08685733	UKB-a:361	rs2246287	17	41232442-43232442	HDAC5	ENSG00000108840	Heel bone mineral density (BMD) T-score automated (left) || Neale Lab || 2017	0.00639541	6.84e-05	6.84e-05	6.84e-07	9.78e-05	1.09e-11	1.54e-11	0.00970263	1.44e-09	5.8e-07	5.42e-05	0.906788	1.22e-11	0.0768238	1.01e-09
cg08685733	UKB-a:500	rs2246287	17	41232442-43232442	HDAC5	ENSG00000108840	Heel bone mineral density (BMD) T-score automated || Neale Lab || 2017	0.00639541	6.84e-05	6.84e-05	6.84e-07	9.78e-05	1.35e-14	1.92e-14	0.00970263	1.79e-12	5.8e-07	5.42e-05	0.906788	1.52e-14	0.0768238	1.25e-12
cg08685733	UKB-a:362	rs2246287	17	41232442-43232442	HDAC5	ENSG00000108840	Heel bone mineral density (BMD) T-score automated (right) || Neale Lab || 2017	0.0063954	6.84e-05	6.85e-05	6.85e-07	9.78e-05	1.78e-08	2.52e-08	0.00970259	2.36e-06	5.8e-07	5.42e-05	0.906784	2e-08	0.0768235	1.65e-06
cg08685733	UKB-a:361	rs2246287	17	41232442-43232442	LSM12	ENSG00000161654	Heel bone mineral density (BMD) T-score automated (left) || Neale Lab || 2017	0.00625596	6.69e-05	6.69e-05	6.69e-07	9.56e-05	1.07e-11	1.51e-11	0.00949108	1.41e-09	7.32e-07	6.84e-05	0.887017	1.54e-11	0.0969372	9.87e-10
cg08685733	UKB-a:500	rs2246287	17	41232442-43232442	LSM12	ENSG00000161654	Heel bone mineral density (BMD) T-score automated || Neale Lab || 2017	0.00625596	6.69e-05	6.69e-05	6.69e-07	9.56e-05	1.33e-14	1.88e-14	0.00949108	1.75e-12	7.32e-07	6.84e-05	0.887017	1.92e-14	0.0969372	1.23e-12
cg08685733	UKB-a:362	rs2246287	17	41232442-43232442	LSM12	ENSG00000161654	Heel bone mineral density (BMD) T-score automated (right) || Neale Lab || 2017	0.00625595	6.69e-05	6.7e-05	6.7e-07	9.56e-05	1.74e-08	2.46e-08	0.00949104	2.3e-06	7.32e-07	6.84e-05	0.887013	2.52e-08	0.0969368	1.61e-06
cg06105699	UKB-a:338	rs35344256	17	78934194-80934194	CCDC57	ENSG00000176155	Peak expiratory flow (PEF) || Neale Lab || 2017	2.76e-18	2.43e-20	6.4e-08	1.05e-09	7.51e-05	2.11e-23	6.4e-08	0.00750685	7.27e-06	6.4e-10	4.51e-20	0.853051	1.19e-07	0.139359	2.35e-21
cg08685733	UKB-a:361	rs2246287	17	41232442-43232442	C17orf53	ENSG00000125319	Heel bone mineral density (BMD) T-score automated (left) || Neale Lab || 2017	0.00570892	6.11e-05	6.11e-05	6.11e-07	8.73e-05	9.83e-12	1.38e-11	0.00866115	1.29e-09	1.33e-06	0.000124017	0.809453	2.78e-11	0.175841	9.01e-10
cg08685733	UKB-a:500	rs2246287	17	41232442-43232442	C17orf53	ENSG00000125319	Heel bone mineral density (BMD) T-score automated || Neale Lab || 2017	0.00570892	6.11e-05	6.11e-05	6.11e-07	8.73e-05	1.22e-14	1.71e-14	0.00866115	1.6e-12	1.33e-06	0.000124017	0.809453	3.46e-14	0.175841	1.12e-12
cg08685733	UKB-a:362	rs2246287	17	41232442-43232442	C17orf53	ENSG00000125319	Heel bone mineral density (BMD) T-score automated (right) || Neale Lab || 2017	0.00570892	6.11e-05	6.11e-05	6.11e-07	8.73e-05	1.61e-08	2.25e-08	0.00866112	2.1e-06	1.33e-06	0.000124017	0.80945	4.55e-08	0.17584	1.47e-06
Footnote:
G = Genome-wide association study (GWAS) complex trait
E = Gene expression
M = DNA methylation
Examples of scenarios:
G = PPA of a single causal variant that influences the GWAS trait (G), although no causal variants in this region for either gene expression (E) or DNA methylation (M)
GE = PPA of a single causal variant that influences both the GWAS trait (G) and gene expression (E), although no causal variant in this region for DNA methylation (M)
GE,M = PPA of a single causal variant that influences both the GWAS trait (G) and gene expression (E), as well as a separate causal variant in this region responisible for changes in DNA methylation (M)
GEM = PPA of a single causal variant that influences the GWAS trait (G), gene expression (E) and DNA methylation (M)

## Sheet: Table S6
Table S6. Reverse Mendelian randomization analysis to investigate whether complex traits influence DNA methylation at CpG sites identified in this study
MR Base ID - unique ID used for complex trait in the MR-Base platform, MR method - Mendelian randomization approach used, nSNPs - number of SNPs used in the analysis
Complex trait	MR Base ID	CpG	MR method	nSNPs	Beta	SE	P
Forced expiratory volume in 1-second (FEV1) || id:UKB-a:337	UKB-a:337	cg06105699	MR Egger	146	0.00780329	0.0419088	0.852552
Forced expiratory volume in 1-second (FEV1) || id:UKB-a:337	UKB-a:337	cg06105699	Weighted median	146	0.00749355	0.0161098	0.641821
Forced expiratory volume in 1-second (FEV1) || id:UKB-a:337	UKB-a:337	cg06105699	Inverse variance weighted	146	0.0109312	0.0120472	0.364212
Forced expiratory volume in 1-second (FEV1) || id:UKB-a:337	UKB-a:337	cg06105699	Simple mode	146	0.0251663	0.0418698	0.548738
Forced expiratory volume in 1-second (FEV1) || id:UKB-a:337	UKB-a:337	cg06105699	Weighted mode	146	-0.00198555	0.0372624	0.957578
Forced vital capacity (FVC) || id:UKB-a:336	UKB-a:336	cg06105699	MR Egger	41	-0.00702061	0.079376	0.929974
Forced vital capacity (FVC) || id:UKB-a:336	UKB-a:336	cg06105699	Weighted median	41	-0.0245142	0.0268239	0.360771
Forced vital capacity (FVC) || id:UKB-a:336	UKB-a:336	cg06105699	Inverse variance weighted	41	0.00116705	0.0266915	0.965125
Forced vital capacity (FVC) || id:UKB-a:336	UKB-a:336	cg06105699	Simple mode	41	-0.0299961	0.0522836	0.56937
Forced vital capacity (FVC) || id:UKB-a:336	UKB-a:336	cg06105699	Weighted mode	41	-0.0359961	0.0423388	0.400279
Peak expiratory flow (PEF) || id:UKB-a:338	UKB-a:338	cg06105699	MR Egger	10	0.0418864	0.548681	0.941023
Peak expiratory flow (PEF) || id:UKB-a:338	UKB-a:338	cg06105699	Weighted median	10	0.0364706	0.0644856	0.571692
Peak expiratory flow (PEF) || id:UKB-a:338	UKB-a:338	cg06105699	Inverse variance weighted	10	0.139804	0.106555	0.189511
Peak expiratory flow (PEF) || id:UKB-a:338	UKB-a:338	cg06105699	Simple mode	10	0.01145	0.0932889	0.905012
Peak expiratory flow (PEF) || id:UKB-a:338	UKB-a:338	cg06105699	Weighted mode	10	0.0187754	0.0893191	0.838189
Forced expiratory volume in 1-second (FEV1) || id:UKB-a:337	UKB-a:337	cg25313468	MR Egger	146	-0.126096	0.0874646	0.151563
Forced expiratory volume in 1-second (FEV1) || id:UKB-a:337	UKB-a:337	cg25313468	Weighted median	146	-0.072899	0.0381591	0.056082
Forced expiratory volume in 1-second (FEV1) || id:UKB-a:337	UKB-a:337	cg25313468	Inverse variance weighted	146	-0.0360829	0.0255092	0.157214
Forced expiratory volume in 1-second (FEV1) || id:UKB-a:337	UKB-a:337	cg25313468	Simple mode	146	-0.116797	0.0983429	0.236913
Forced expiratory volume in 1-second (FEV1) || id:UKB-a:337	UKB-a:337	cg25313468	Weighted mode	146	-0.112414	0.0817964	0.171464

## Sheet: Table S7
Table S7. Causal directionality test to infer direction of effect between molecular and complex traits
All output as described by the MR directionality test (Hemani et al 2017 PLoS Gen)
Methylation and Complex traits
Exposure	Outcome	Variance explained in exposure	Variance explained in outcome	Inferred direction of causality	Directionality p-value
cg06105699	FEV1	0.142256	0.000196683	TRUE	0
cg25313468	FEV1	0.133908	9.67636e-05	TRUE	0
Methylation and Expression
Exposure	Outcome	Variance explained in exposure	Variance explained in outcome	Inferred direction of causality	Directionality p-value
cg06105699	ASPSCR1 expression	0.142256	0.0673443	TRUE	0.0401456
cg25313468	POL2RB expression	0.133908	0.0459385	TRUE	0.00939587
Expression and Complex traits
Exposure	Outcome	Variance explained in exposure	Variance explained in outcome	Inferred direction of causality	Directionality p-value
ASPSCR1 expression	FEV1	0.0673443	0.000196683	TRUE	1.51174e-06
POL2RB expression	FEV1	0.0459356	9.67587e-05	TRUE	7.05823e-05

## Sheet: Table S8
Table S8. Two-sample Mendelian randomization analysis between DNA methylation and complex traits during childhood, adolescence and adulthood
SNP - single nucleotide polymorphism, CpG - CpG site, Beta = Beta, SE = Standard Error, P = P-value, N = Sample size
Mendelian randomization analysis at childhood using data from the ARIES (mQTL) and ALSPAC (FEV1) datasets
SNP	CpG	Trait	mQTL Beta	mQTL SE	mQTL P	mQTL N	Trait Beta	Trait SE	Trait P	Trait N	Wald Ratio	Wald Ratio SE	Wald Ratio P
rs3796529	cg25313468	FEV1	-0.67126	0.048645	3.72e-39	834	0.0111625	0.0064568	0.084	5552	-0.0166299	0.00969413	0.0862603
rs35344256	cg06105699	FEV1	-0.5304	0.04143	2.21e-34	834	-0.0074371	0.0061152	0.224	4644	0.0140271	0.0115814	0.225825
Mendelian randomization analysis at adolescence using data from the ARIES (mQTL) and ALSPAC (FEV1) datasets
SNP	CpG	Trait	mQTL Beta	mQTL SE	mQTL P	mQTL N	Trait Beta	Trait SE	Trait P	Trait N	Wald Ratio	Wald Ratio SE	Wald Ratio P
rs3796529	cg25313468	FEV1	-0.66053	0.043021	5.15e-36	837	0.0478609	0.0191552	0.013	3852	-0.0724585	0.0293812	0.0136747
rs35344256	cg06105699	FEV1	-0.56572	0.041437	4.95e-36	837	-0.0441303	0.0180644	0.015	3240	0.0780068	0.0324389	0.0161843
Mendelian randomization analysis at adulthood using data from the BIOS QTL browser (mQTL) and UK Biobank (FEV1) datasets
SNP	CpG	Trait	mQTL Beta	mQTL SE	mQTL P	mQTL N	Trait Beta	Trait SE	Trait P	Trait N	Wald Ratio	Wald Ratio SE	Wald Ratio P
rs3796529	cg25313468	FEV1	-0.59441	0.0227179	4.22564e-259	3841	0.0146037	0.0026765	4.86619e-08	307638	-0.0246	0.0046	9.225e-08
rs35344256	cg06105699	FEV1	-0.51191	0.0242682	4.42034e-202	3841	-0.0175908	0.00226121	7.31073e-15	307638	0.0344	0.0047	2.903e-13

## Sheet: Table S9
Table S9. Split sample Mendelian randomization analysis to investigate associations stratified by prenatal smoking in UK Biobank
Beta = Beta, SE = Standard Error, P = P-value, N = Sample size
Mother smoked around birth?	SNP	CpG	Trait	mQTL Beta	mQTL SE	mQTL P	mQTL N	Trait Beta	Trait SE	Trait P	Trait N	Wald Ratio	Wald Ratio SE	Wald Ratio P
Yes	rs3796529	cg25313468	FEV1	-0.48319	0.050656	1.86e-20	771	0.0108264	0.00363087	0.00286684	79505	-0.022405	0.0078728	0.0044278
No	rs3796529	cg25313468	FEV1	-0.48319	0.050656	1.86e-20	771	0.0109467	0.0023608	3.53993e-06	182815	-0.02265	0.00543	3.04273e-05
Yes	rs35344256	cg06105699	FEV1	-0.33415	0.04698	2.61e-12	771	-0.0147972	0.00305669	1.29488e-06	79505	0.044283	0.0110654	6.2825e-05
No	rs35344256	cg06105699	FEV1	-0.33415	0.04698	2.61e-12	771	-0.0109357	0.00199181	4.01659e-08	182815	0.032727	0.00753014	1.38558e-05
